# Supplementary material for: Functional importance of different patterns of correlation between adjacent cassette exons in human and mouse
Source: BMC Genomics. 2008 Apr 26;9:191. doi: 10.1186/1471-2164-9-191 (PMC2432081; doi:10.1186/1471-2164-9-191)
Supplement: Additional file 2 — list of the adjacent alternative pairs in human and mouse, and the associated information. [file 1471-2164-9-191-S2.xls]

## Sheet: human gene list
ensembl gene id	position						EST number					correlation coefficient	Fisher exact test p-value	FDR 0.05 threshold 0.01144
	chrom	strand	upstream exon		downstream exon		+U+D	+U-D	-U+D	-U-D	all
			acceptor	donor	acceptor	donor
ENSG00000128595	7	1	127988267	127988460	127988534	127988727	0	253	74	0	327	-1	2.15793e-75	1
ENSG00000140416	15	1	61122958	61123083	61123279	61123404	1	63	307	0	371	-0.990545	4.56539e-71	1
ENSG00000143727	2	1	262037	262150	262192	262305	0	137	46	0	183	-1	2.27764e-44	1
ENSG00000197711	16	1	70647930	70648031	70649654	70649755	0	56	79	1	136	-0.984975	7.92691e-38	1
ENSG00000123349	12	1	51975890	51975992	51976295	51976326	167	4	0	36	207	0.937522	3.63964e-36	1
ENSG00000125976	20	-1	33710350	33710266	33706680	33706538	35	9	3	246	293	0.833012	2.10969e-33	1
ENSG00000125976	20	-1	33710318	33710266	33706680	33706538	35	9	3	246	293	0.833012	2.10969e-33	1
ENSG00000183696	7	1	47912507	47912624	47914661	47914819	77	0	8	56	141	0.890307	4.67057e-31	1
ENSG00000183696	7	1	47912507	47912624	47914661	47914707	77	0	8	56	141	0.890307	4.67057e-31	1
ENSG00000140416	15	1	61140450	61140525	61140965	61141040	0	46	47	1	94	-0.978945	2.95257e-26	1
ENSG00000136521	3	1	180815461	180815549	180816473	180816539	96	0	2	26	124	0.953741	9.54143e-25	1
ENSG00000114956	2	1	74089367	74089514	74095907	74096022	44	3	0	51	98	0.940298	1.05552e-24	1
ENSG00000026508	11	1	35186228	35186329	35188088	35188177	35	0	1	55	91	0.97717	1.95626e-24	1
ENSG00000198467	9	-1	35675136	35675061	35674804	35674729	2	60	37	1	100	-0.936864	7.97877e-24	1
ENSG00000124596	6	-1	41145851	41145793	41144670	41144558	69	5	0	34	108	0.901604	4.24479e-23	1
ENSG00000177410	20	1	47330429	47330514	47330847	47330908	94	0	0	18	112	1	3.5258e-21	1
ENSG00000050426	12	1	49735885	49736071	49736194	49736295	43	0	0	29	72	1	8.72348e-21	1
ENSG00000115694	2	-1	242161113	242160883	242160201	242160145	207	0	4	15	226	0.880061	3.9764e-20	1
ENSG00000124155	20	1	43478571	43478748	43480906	43481033	217	5	1	16	239	0.834094	1.04451e-19	1
ENSG00000187681	9	1	114165852	114165922	114166624	114166731	99	0	0	14	113	1	3.64649e-18	1
ENSG00000130595	11	1	1914020	1914060	1914769	1914809	0	21	33	0	54	-1	1.92181e-15	1
ENSG00000050426	12	1	49733862	49733910	49735885	49736071	43	0	7	29	79	0.832333	2.50924e-15	1
ENSG00000050426	12	1	49733828	49733910	49735885	49736071	43	0	7	29	79	0.832333	2.50924e-15	1
ENSG00000092199	14	-1	20806667	20806622	20801335	20801310	9	0	0	156	165	1	4.99842e-15	1
ENSG00000187109	12	-1	74749031	74748956	74747520	74747418	310	0	7	10	327	0.75845	5.80114e-15	1
ENSG00000187109	12	-1	74749041	74748956	74747520	74747418	310	0	7	10	327	0.75845	5.80114e-15	1
ENSG00000135624	2	1	73378426	73378579	73379220	73379326	482	1	0	7	490	0.934446	6.20645e-15	1
ENSG00000116209	1	-1	54225066	54224961	54223480	54223386	520	1	7	9	537	0.705037	1.18162e-14	1
ENSG00000100141	22	-1	30346556	30346303	30344389	30344224	21	0	1	34	56	0.96295	1.63354e-14	1
ENSG00000198959	20	-1	36212873	36212755	36209905	36209777	84	0	0	10	94	1	1.10604e-13	1
ENSG00000019582	5	-1	149764936	149764841	149764523	149764436	421	0	0	6	427	1	1.23052e-13	1
ENSG00000105552	19	-1	54002143	54002069	54001786	54001586	141	0	0	8	149	1	2.00931e-13	1
ENSG00000011465	12	-1	90060962	90060850	90054754	90054541	611	1	1	6	619	0.855509	6.41701e-13	1
ENSG00000188603	16	-1	28405472	28405400	28405312	28405169	60	2	0	13	75	0.915811	8.29381e-13	1
ENSG00000135624	2	1	73382780	73382832	73383327	73383498	659	0	0	5	664	1	9.43835e-13	1
ENSG00000137955	1	1	75967858	75967980	75968152	75968223	9	0	0	82	91	1	1.27589e-12	1
ENSG00000100462	14	-1	22465863	22465751	22465604	22465555	76	0	0	9	85	1	2.42876e-12	1
ENSG00000077235	16	-1	27388372	27388113	27384362	27384082	45	0	0	11	56	1	6.71582e-12	1
ENSG00000113845	3	1	120702232	120702397	120705069	120705157	122	3	1	10	136	0.820758	7.24098e-12	1
ENSG00000167508	16	-1	87254750	87254657	87254546	87254429	9	0	2	99	110	0.895533	1.18449e-11	1
ENSG00000167508	16	-1	87254747	87254657	87254546	87254429	9	0	2	99	110	0.895533	1.18449e-11	1
ENSG00000026508	11	1	35182635	35182763	35184235	35184366	8	0	0	80	88	1	1.55577e-11	1
ENSG00000135821	1	-1	179088084	179087923	179087194	179087154	350	0	0	5	355	1	2.1894e-11	1
ENSG00000157326	14	1	23504811	23504881	23504981	23505032	38	0	0	11	49	1	3.43219e-11	1
ENSG00000113845	3	1	120705069	120705157	120705491	120705558	79	0	3	10	92	0.860865	3.96635e-11	1
ENSG00000197343	7	1	98804162	98804247	98804642	98804768	27	0	2	18	47	0.915386	4.15878e-11	1
ENSG00000197711	16	1	70648792	70648866	70650514	70650588	0	10	56	1	67	-0.945062	4.43558e-11	1
ENSG00000127054	1	-1	1295832	1295759	1294827	1294599	145	0	0	6	151	1	6.71655e-11	1
ENSG00000071564	19	-1	1566519	1566284	1563432	1563206	10	39	21	0	70	-0.734282	1.15069e-10	1
ENSG00000071564	19	-1	1566484	1566284	1563432	1563206	10	39	21	0	70	-0.734282	1.15069e-10	1
ENSG00000014641	2	1	63733273	63733371	63734208	63734304	499	1	1	5	506	0.831333	1.32622e-10	1
ENSG00000126432	11	1	63843782	63843916	63844709	63844840	233	9	6	11	259	0.565789	2.38339e-10	1
ENSG00000122203	5	-1	175715358	175715180	175712357	175712231	55	0	2	10	67	0.896713	2.66135e-10	1
ENSG00000158062	1	-1	26308695	26308595	26308114	26308060	43	0	0	9	52	1	2.71807e-10	1
ENSG00000136270	7	-1	44917548	44917377	44917095	44916938	52	3	0	11	66	0.861892	3.38894e-10	1
ENSG00000072110	14	-1	68415539	68415459	68414993	68414928	0	66	9	2	77	-0.891133	3.40932e-10	1
ENSG00000026508	11	1	35176244	35176369	35179205	35179318	10	2	2	82	96	0.809524	3.69932e-10	1
ENSG00000126457	19	1	54874941	54874998	54875206	54875322	5	0	0	189	194	1	4.59975e-10	1
ENSG00000185664	12	-1	54641783	54641673	54641514	54641368	276	7	3	8	294	0.605915	7.90224e-10	1
ENSG00000135821	1	-1	179088084	179087923	179087194	179087048	350	0	0	4	354	1	1.55447e-09	1
ENSG00000026508	11	1	35179205	35179318	35179794	35179910	6	0	0	84	90	1	1.60613e-09	1
ENSG00000160201	21	-1	43394611	43394545	43393698	43393632	5	14	37	0	56	-0.805682	2.00319e-09	1
ENSG00000130402	19	1	43910426	43910506	43910796	43910861	0	74	7	1	82	-0.929157	2.10429e-09	1
ENSG00000166169	10	-1	103335903	103335609	103335225	103335063	41	3	0	11	55	0.855653	3.04212e-09	1
ENSG00000011465	12	-1	90054754	90054541	90053433	90053320	249	1	1	5	256	0.829333	4.07291e-09	1
ENSG00000113648	5	-1	134716634	134716535	134714502	134714412	1	38	12	2	53	-0.852036	4.23464e-09	1
ENSG00000092621	1	1	119995051	119995183	119996432	119996541	113	0	0	5	118	1	5.71548e-09	1
ENSG00000076043	11	1	113819788	113819865	113820473	113820584	59	1	0	7	67	0.927586	9.19912e-09	1
ENSG00000122705	9	1	36187548	36187585	36188976	36189093	330	0	1	4	335	0.893075	9.7008e-09	1
ENSG00000110955	12	-1	55325006	55324832	55324009	55323888	829	0	0	3	832	1	1.04556e-08	1
ENSG00000092621	1	1	119996432	119996562	119997472	119997709	95	0	0	5	100	1	1.32824e-08	1
ENSG00000154553	4	-1	186810640	186810573	186804865	186804602	9	0	0	26	35	1	1.41628e-08	1
ENSG00000127419	4	1	931327	931510	931734	932233	27	2	1	14	44	0.851734	1.46839e-08	1
ENSG00000127419	4	1	931327	931510	931734	931772	27	2	1	14	44	0.851734	1.46839e-08	1
ENSG00000158062	1	-1	26308114	26308060	26307628	26307552	41	2	0	9	52	0.883248	1.49494e-08	1
ENSG00000143416	1	-1	148155055	148154991	148154738	148154553	137	2	1	6	146	0.791176	1.59702e-08	1
ENSG00000143416	1	-1	148155103	148154991	148154738	148154553	137	2	1	6	146	0.791176	1.59702e-08	1
ENSG00000109536	4	1	191249372	191249429	191251341	191251455	55	0	0	6	61	1	1.80098e-08	1
ENSG00000183963	22	1	29817273	29817437	29817538	29817600	30	0	0	8	38	1	2.04484e-08	1
ENSG00000171204	11	1	85019837	85020008	85020379	85020500	74	0	5	8	87	0.759234	2.2025e-08	1
ENSG00000137104	9	1	34637489	34637564	34637654	34637702	50	1	0	7	58	0.926198	2.66069e-08	1
ENSG00000137104	9	1	34637538	34637564	34637654	34637702	50	1	0	7	58	0.926198	2.66069e-08	1
ENSG00000137104	9	1	34637472	34637564	34637654	34637702	50	1	0	7	58	0.926198	2.66069e-08	1
ENSG00000137104	9	1	34637386	34637564	34637654	34637702	50	1	0	7	58	0.926198	2.66069e-08	1
ENSG00000141959	21	1	44549568	44549728	44550111	44550246	5	2	0	148	155	0.839501	3.00633e-08	1
ENSG00000091704	7	1	129615900	129616001	129617183	129617284	547	0	0	3	550	1	3.62607e-08	1
ENSG00000110921	12	1	108480327	108480471	108481920	108482075	60	6	0	9	75	0.738549	3.98501e-08	1
ENSG00000108424	17	1	43096524	43096634	43097422	43097523	151	0	0	4	155	1	4.32338e-08	1
ENSG00000131095	17	-1	40346982	40346922	40346717	40346622	504	0	0	3	507	1	4.63128e-08	1
ENSG00000132639	20	1	10221530	10221647	10221809	10221926	1	20	14	1	36	-0.885714	5.67539e-08	1
ENSG00000160767	1	-1	152037058	152036948	152036842	152036723	17	0	0	10	27	1	1.18536e-07	1
ENSG00000197711	16	1	70647930	70648031	70648792	70648866	20	56	0	80	156	0.393445	1.2988e-07	1
ENSG00000134291	12	1	46645888	46646047	46646139	46646279	220	0	2	4	226	0.81281	1.41729e-07	1
ENSG00000134291	12	1	46645888	46646047	46646139	46646222	220	0	2	4	226	0.81281	1.41729e-07	1
ENSG00000130731	16	-1	625775	625613	625341	625282	90	3	10	11	114	0.580572	1.50488e-07	1
ENSG00000143033	1	1	93287808	93288006	93288123	93288208	54	0	0	5	59	1	1.99745e-07	1
ENSG00000143033	1	1	93287808	93288006	93288123	93288204	54	0	0	5	59	1	1.99745e-07	1
ENSG00000135446	12	-1	56431802	56431550	56431392	56431257	510	1	5	4	520	0.591349	2.07578e-07	1
ENSG00000135446	12	-1	56431786	56431550	56431392	56431257	510	1	5	4	520	0.591349	2.07578e-07	1
ENSG00000197971	18	-1	72831004	72830900	72829856	72829821	100	0	0	4	104	1	2.1748e-07	1
ENSG00000163084	2	1	122231046	122231139	122232516	122232612	99	0	0	4	103	1	2.26179e-07	1
ENSG00000163479	1	-1	152801232	152801134	152797933	152797825	280	0	0	3	283	1	2.67553e-07	1
ENSG00000105393	19	1	17245713	17245833	17245916	17245994	140	1	0	4	145	0.89125	2.83026e-07	1
ENSG00000158517	7	1	73638079	73638154	73638254	73638419	92	0	0	4	96	1	3.01027e-07	1
ENSG00000122203	5	-1	175712357	175712231	175710346	175710222	33	0	2	8	43	0.868496	3.10327e-07	1
ENSG00000115310	2	-1	55167007	55166951	55166272	55163873	13	3	0	19	35	0.837678	3.79317e-07	1
ENSG00000075914	3	1	45005636	45005737	45006046	45006140	85	0	0	4	89	1	4.09563e-07	1
ENSG00000198561	11	1	57319625	57319777	57320505	57321040	31	0	0	6	37	1	4.30147e-07	1
ENSG00000141198	17	1	50336068	50336152	50337849	50337927	43	0	1	6	50	0.915239	4.40509e-07	1
ENSG00000141198	17	1	50336073	50336152	50337849	50337927	43	0	1	6	50	0.915239	4.40509e-07	1
ENSG00000187576	2_	1	72482	72554	76319	76398	91	1	3	6	101	0.735651	4.51406e-07	1
ENSG00000111907	6	1	125616562	125616600	125619943	125620025	14	5	3	36	58	0.68043	5.52666e-07	1
ENSG00000111907	6	1	125616562	125616600	125619943	125620003	14	5	3	36	58	0.68043	5.52666e-07	1
ENSG00000101391	20	-1	31446583	31446480	31445533	31445499	43	0	0	5	48	1	5.84008e-07	1
ENSG00000126091	1	1	44055259	44055315	44055547	44055693	29	0	0	6	35	1	6.16082e-07	1
ENSG00000126091	1	1	44055169	44055315	44055547	44055693	29	0	0	6	35	1	6.16082e-07	1
ENSG00000136717	2	-1	127527818	127527711	127527251	127527228	5	0	0	42	47	1	6.51916e-07	1
ENSG00000133742	8	-1	86437930	86437733	86436544	86436426	1122	0	8	3	1133	0.520381	6.8249e-07	1
ENSG00000126457	19	1	54879823	54879910	54879991	54880106	204	0	0	3	207	1	6.86372e-07	1
ENSG00000121775	1	1	32211457	32211540	32211858	32212012	24	2	1	11	38	0.822777	7.2503e-07	1
ENSG00000166946	15	1	41265310	41265369	41265644	41265723	92	3	0	5	100	0.777987	7.43815e-07	1
ENSG00000072501	X	-1	53325139	53324951	53324840	53324728	40	0	0	5	45	1	8.18492e-07	1
ENSG00000126457	19	1	54874941	54874998	54875209	54875322	3	0	0	189	192	1	8.61119e-07	1
ENSG00000126457	19	1	54874941	54874998	54875209	54875307	3	0	0	189	192	1	8.61119e-07	1
ENSG00000156471	8	1	97365513	97365557	97368426	97368550	70	0	0	4	74	1	8.69092e-07	1
ENSG00000071564	19	-1	1566484	1566284	1563429	1563206	0	39	5	0	44	-1	9.20804e-07	1
ENSG00000071564	19	-1	1566519	1566284	1563429	1563206	0	39	5	0	44	-1	9.20804e-07	1
ENSG00000166278	6	1	32003711	32003920	32004488	32004673	49	7	0	8	64	0.68313	1.45385e-06	1
ENSG00000166169	10	-1	103335225	103335063	103334666	103334625	25	0	4	10	39	0.784706	1.57453e-06	1
ENSG00000166169	10	-1	103335225	103335063	103334666	103334349	25	0	4	10	39	0.784706	1.57453e-06	1
ENSG00000197711	16	1	70649654	70649755	70650514	70650588	145	0	56	11	212	0.344148	1.71777e-06	1
ENSG00000072042	14	-1	67229063	67228908	67227714	67227610	229	0	1	3	233	0.864141	1.92201e-06	1
ENSG00000167658	19	-1	3933050	3932945	3932450	3932337	56	0	0	4	60	1	2.05071e-06	1
ENSG00000113845	3	1	120705491	120705558	120715178	120715256	50	1	3	7	61	0.746211	2.0935e-06	1
ENSG00000109046	17	1	22652941	22653109	22654520	22654788	164	1	2	4	171	0.721475	2.15998e-06	1
ENSG00000026508	11	1	35164955	35165023	35167958	35168188	137	0	0	3	140	1	2.23424e-06	1
ENSG00000140416	15	1	61138815	61138932	61140121	61140191	134	0	0	3	137	1	2.38538e-06	1
ENSG00000176978	9	-1	137283785	137283650	137283576	137283495	83	0	4	5	92	0.72802	2.56217e-06	1
ENSG00000114062	15	-1	23208211	23208148	23205447	23205328	22	0	0	6	28	1	2.65435e-06	1
ENSG00000136488	17	-1	59312611	59312451	59312240	59312121	4	0	0	52	56	1	2.72264e-06	1
ENSG00000183255	21	-1	45109790	45109738	45105614	45105506	342	3	0	3	348	0.704026	2.87208e-06	1
ENSG00000136280	7	1	44876757	44876840	44877302	44877485	124	0	0	3	127	1	2.99963e-06	1
ENSG00000158062	1	-1	26313551	26313446	26312355	26312327	8	0	0	14	22	1	3.12725e-06	1
ENSG00000137104	9	1	34637489	34637564	34637654	34637958	50	0	0	4	54	1	3.16205e-06	1
ENSG00000163517	3	1	13513236	13513352	13515013	13515055	29	0	0	5	34	1	3.59381e-06	1
ENSG00000185664	12	-1	54637110	54637000	54636270	54636154	116	0	0	3	119	1	3.65205e-06	1
ENSG00000123472	1	-1	46822948	46822853	46820993	46820886	28	0	0	5	33	1	4.21344e-06	1
ENSG00000095794	10	1	35507823	35507920	35508068	35508210	28	0	0	5	33	1	4.21344e-06	1
ENSG00000196576	22	-1	49020662	49020516	49019897	49019741	43	0	0	4	47	1	5.60648e-06	1
ENSG00000166169	10	-1	103337153	103336993	103336947	103336869	0	48	5	2	55	-0.828079	6.03663e-06	1
ENSG00000166197	10	1	103906936	103907075	103907178	103907302	96	0	0	3	99	1	6.37556e-06	1
ENSG00000105655	19	-1	18408915	18408783	18408687	18408494	118	0	4	4	126	0.695418	6.99362e-06	1
ENSG00000167658	19	-1	3931064	3930806	3930434	3930327	93	0	0	3	96	1	6.99888e-06	1
ENSG00000168118	1	1	225728968	225729039	225731211	225731325	39	0	0	4	43	1	8.10307e-06	1
ENSG00000176720	2	1	242218860	242219108	242221753	242221881	16	1	0	8	25	0.914659	8.3212e-06	1
ENSG00000043514	1	-1	39992182	39992042	39988833	39988735	24	0	0	5	29	1	8.4207e-06	1
ENSG00000067560	3	-1	49380985	49380865	49375063	49374933	233	0	3	3	239	0.702598	8.90139e-06	1
ENSG00000026508	11	1	35179205	35179318	35179791	35179910	3	0	0	84	87	1	9.43441e-06	1
ENSG00000031698	1	1	109485542	109485685	109486295	109486450	84	0	0	3	87	1	9.43441e-06	1
ENSG00000109099	17	-1	15104803	15104692	15103235	15103136	81	0	0	3	84	1	1.04949e-05	1
ENSG00000111843	6	1	10832709	10832852	10833180	10833256	127	0	1	3	131	0.862636	1.09246e-05	1
ENSG00000111843	6	1	10832789	10832852	10833180	10833256	127	0	1	3	131	0.862636	1.09246e-05	1
ENSG00000111843	6	1	10832795	10832852	10833180	10833256	127	0	1	3	131	0.862636	1.09246e-05	1
ENSG00000111843	6	1	10832775	10832852	10833180	10833256	127	0	1	3	131	0.862636	1.09246e-05	1
ENSG00000127337	12	1	68045680	68045746	68045837	68045931	36	0	0	4	40	1	1.09421e-05	1
ENSG00000100083	22	1	36345476	36345583	36346304	36346456	35	0	0	4	39	1	1.21579e-05	1
ENSG00000064489	19	-1	19158814	19158702	19157907	19157843	35	0	0	4	39	1	1.21579e-05	1
ENSG00000157326	14	1	23504811	23505032	23505332	23505466	31	0	4	7	42	0.750757	1.2232e-05	1
ENSG00000147526	8	1	38765379	38765494	38796197	38797310	22	0	0	5	27	1	1.2387e-05	1
ENSG00000121858	3	-1	173712151	173712109	173709813	173709709	100	0	4	4	108	0.693375	1.30619e-05	1
ENSG00000151498	11	1	133631652	133631752	133632192	133632361	51	0	1	4	56	0.885785	1.36132e-05	1
ENSG00000091704	7	1	129615422	129615655	129615900	129616001	628	1	0	2	631	0.815847	1.50932e-05	1
ENSG00000083845	19	1	63596155	63596364	63596538	63596666	354	0	0	2	356	1	1.58253e-05	1
ENSG00000131095	17	-1	40346213	40346163	40344691	40344566	67	0	0	3	70	1	1.82682e-05	1
ENSG00000134882	13	1	98694087	98694206	98694770	98694879	20	0	0	5	25	1	1.88218e-05	1
ENSG00000089693	12	-1	6730193	6730140	6729732	6729572	303	0	0	2	305	1	2.15703e-05	1
ENSG00000135506	12	1	56376012	56376088	56376325	56376423	295	0	0	2	297	1	2.275e-05	1
ENSG00000135506	12	1	56376012	56376088	56376325	56376417	295	0	0	2	297	1	2.275e-05	1
ENSG00000198561	11	1	57313085	57313203	57315433	57315721	7	0	1	16	24	0.907485	2.31144e-05	1
ENSG00000025708	22	-1	49257911	49257709	49257183	49257085	72	3	0	4	79	0.740656	2.32945e-05	1
ENSG00000164896	7	-1	150213756	150213577	150213436	150213297	61	0	0	3	64	1	2.40015e-05	1
ENSG00000169567	5	-1	130526069	130525954	130524476	130524248	2	0	0	282	284	1	2.48843e-05	1
ENSG00000105197	19	1	44668667	44668771	44668877	44668975	60	0	0	3	63	1	2.51819e-05	1
ENSG00000174628	16	1	19682671	19682723	19682858	19682935	14	0	0	6	20	1	2.57998e-05	1
ENSG00000072778	17	1	7064647	7064719	7064809	7064873	276	0	0	2	278	1	2.5972e-05	1
ENSG00000105655	19	-1	18409570	18409409	18408915	18408783	81	2	6	6	95	0.569304	2.64136e-05	1
ENSG00000046653	X	-1	13594971	13594620	13585545	13585426	15	79	4	188	286	0.26169	2.71292e-05	1
ENSG00000183696	7	1	47914661	47914707	47916134	47916248	5	5	0	56	66	0.677507	2.81976e-05	1
ENSG00000137074	9	-1	32978127	32978081	32977844	32977758	72	22	2	11	107	0.433005	3.03394e-05	1
ENSG00000025708	22	-1	49258188	49258069	49257911	49257709	89	1	0	3	93	0.861201	3.08247e-05	1
ENSG00000025708	22	-1	49258292	49258069	49257911	49257709	89	1	0	3	93	0.861201	3.08247e-05	1
ENSG00000140495	15	-1	70433132	70433086	70432573	70432463	164	0	11	4	179	0.499905	3.30054e-05	1
ENSG00000134574	11	1	47210941	47211086	47212700	47212799	40	0	1	4	45	0.883452	3.35582e-05	1
ENSG00000154553	4	-1	186811193	186811006	186810640	186810573	3	25	8	1	37	-0.733809	3.49266e-05	1
ENSG00000149516	11	1	59585195	59585365	59586517	59586654	8	2	1	21	32	0.777878	3.56521e-05	1
ENSG00000182199	12	1	55910853	55911050	55911531	55911610	667	21	0	3	691	0.348116	3.69671e-05	1
ENSG00000131373	3	-1	15603113	15603036	15601853	15601759	22	2	2	9	35	0.734848	3.70183e-05	1
ENSG00000186522	2	-1	109700790	109700673	109700273	109700078	18	0	1	6	25	0.901127	3.95257e-05	1
ENSG00000133313	18	1	70324064	70324226	70327055	70327143	222	0	0	2	224	1	4.00384e-05	1
ENSG00000114956	2	1	74089367	74089516	74095909	74096022	3	0	0	51	54	1	4.03161e-05	1
ENSG00000106366	7	1	100365109	100365380	100367137	100367370	220	0	0	2	222	1	4.07647e-05	1
ENSG00000106366	7	1	100365245	100365380	100367137	100367370	220	0	0	2	222	1	4.07647e-05	1
ENSG00000134748	1	1	52586262	52586383	52588808	52588893	9	0	0	8	17	1	4.11353e-05	1
ENSG00000168291	3	-1	58392560	58392498	58392395	58392360	217	0	0	2	219	1	4.18918e-05	1
ENSG00000123505	6	1	111316753	111316879	111318150	111318252	50	0	0	3	53	1	4.26876e-05	1
ENSG00000186480	7	1	154530924	154531048	154531611	154531777	49	0	0	3	52	1	4.52489e-05	1
ENSG00000169813	10	-1	43212044	43211910	43210142	43210084	351	1	0	2	354	0.815336	4.80146e-05	1
ENSG00000085978	2	1	233953776	233953881	233954638	233954711	48	0	0	3	51	1	4.80192e-05	1
ENSG00000163806	2	1	28923175	28923326	28928380	28928514	24	0	0	4	28	1	4.884e-05	1
ENSG00000173818	17	1	76016991	76017055	76018168	76018226	16	0	0	5	21	1	4.91425e-05	1
ENSG00000173915	10	-1	105145779	105145493	105144141	105143946	0	16	5	0	21	-1	4.91425e-05	1
ENSG00000050426	12	1	49732142	49732257	49733828	49733910	24	8	10	28	70	0.485249	5.10497e-05	1
ENSG00000100722	14	1	88138021	88138180	88138925	88139157	12	0	0	6	18	1	5.38677e-05	1
ENSG00000178950	4	-1	896412	896353	895405	895291	12	0	0	6	18	1	5.38677e-05	1
ENSG00000110011	11	1	63756478	63756662	63756752	63756913	46	0	0	3	49	1	5.4277e-05	1
ENSG00000110011	11	1	63756558	63756662	63756752	63756913	46	0	0	3	49	1	5.4277e-05	1
ENSG00000126005	20	-1	33335478	33335393	33332046	33331871	481	43	0	4	528	0.279504	5.57098e-05	1
ENSG00000123349	12	1	51976295	51976326	51976481	51976518	0	213	5	32	250	-0.342761	5.57625e-05	1
ENSG00000129187	4	-1	184213159	184212975	184212841	184212721	4	1	2	69	76	0.709597	5.71588e-05	1
ENSG00000076554	8	-1	81125261	81125235	81118998	81118957	3	0	0	45	48	1	5.78168e-05	1
ENSG00000172716	17	-1	30718832	30718735	30718195	30718079	14	0	2	8	24	0.83666	6.11853e-05	1
ENSG00000111897	6	-1	122814901	122814732	122814598	122814508	43	0	0	3	46	1	6.58762e-05	1
ENSG00000175416	5	-1	175757654	175757537	175757325	175757285	43	0	0	3	46	1	6.58762e-05	1
ENSG00000175416	5	-1	175757654	175757537	175757325	175757214	43	0	0	3	46	1	6.58762e-05	1
ENSG00000110955	12	-1	55323638	55323454	55322882	55322724	413	2	0	2	417	0.705401	6.91754e-05	1
ENSG00000172053	3	-1	49114909	49114856	49114702	49114642	168	0	0	2	170	1	6.96136e-05	1
ENSG00000145191	3	1	185340570	185340647	185340908	185341220	42	0	0	3	45	1	7.04722e-05	1
ENSG00000087586	20	-1	54399132	54399019	54397247	54397150	19	25	1	29	74	0.440542	7.47483e-05	1
ENSG00000087586	20	-1	54399128	54399019	54397247	54397150	19	25	1	29	74	0.440542	7.47483e-05	1
ENSG00000156976	3	1	187985055	187985187	187985453	187985592	523	52	0	4	579	0.25489	7.9253e-05	1
ENSG00000134759	18	1	31975098	31975162	31976242	31976308	40	0	0	3	43	1	8.10307e-05	1
ENSG00000176871	12	-1	116943902	116943658	116943497	116943366	40	0	0	3	43	1	8.10307e-05	1
ENSG00000127054	1	-1	1290921	1290823	1290741	1290707	86	2	0	3	91	0.765744	8.23147e-05	1
ENSG00000121542	3	1	124425096	124425259	124426640	124426834	39	0	0	3	42	1	8.7108e-05	1
ENSG00000064115	12	-1	27043876	27043726	27041062	27040942	20	0	1	5	26	0.890871	9.12131e-05	1
ENSG00000169919	7	-1	64889048	64888864	64888678	64888536	40	0	2	4	46	0.796819	9.19202e-05	1
ENSG00000012171	3	1	50286194	50286263	50286351	50286492	20	0	0	4	24	1	9.41088e-05	1
ENSG00000153481	13	1	110072564	110072714	110074582	110074627	20	0	0	4	24	1	9.41088e-05	1
ENSG00000118816	4	-1	78334655	78334581	78334434	78334294	144	0	0	2	146	1	9.44733e-05	1
ENSG00000115254	2	1	27765545	27765584	27766352	27766418	37	0	0	3	40	1	0.000101215	1
ENSG00000104907	19	-1	13087866	13087811	13087582	13087440	137	0	0	2	139	1	0.000104264	1
ENSG00000086061	9	1	33019883	33019987	33020438	33020665	236	0	1	2	239	0.814772	0.000105482	1
ENSG00000164615	5	1	134104652	134105112	134107576	134107641	24	0	9	9	42	0.603023	0.00010904	1
ENSG00000131778	1	1	143956307	143956388	143960897	143961059	19	0	0	4	23	1	0.000112931	1
ENSG00000182712	X	-1	153857768	153857598	153857516	153857465	4	0	0	19	23	1	0.000112931	1
ENSG00000134574	11	1	47212884	47213061	47213397	47213539	22	0	3	6	31	0.765942	0.000114087	1
ENSG00000148840	10	1	103894767	103894837	103896419	103897139	13	0	0	5	18	1	0.000116713	1
ENSG00000159322	15	-1	70854491	70854266	70851239	70851177	35	0	0	3	38	1	0.00011854	1
ENSG00000137104	9	1	34637489	34637702	34637829	34637958	46	0	3	4	53	0.732423	0.000119525	1
ENSG00000185664	12	-1	54638135	54637974	54637722	54637237	182	0	8	3	193	0.51112	0.000139876	1
ENSG00000104731	16	-1	86353147	86353056	86347584	86347506	18	1	0	5	24	0.888523	0.000141163	1
ENSG00000084072	1	1	39876131	39876174	39876660	39876796	114	0	0	2	116	1	0.000149925	1
ENSG00000135679	12	1	67504410	67504477	67504602	67504698	8	0	0	7	15	1	0.0001554	1
ENSG00000143374	1	1	147282031	147282177	147282359	147282457	11	0	1	7	19	0.895591	0.000158768	1
ENSG00000100473	14	1	30417768	30417901	30418380	30418442	26	0	1	4	31	0.877707	0.000158907	1
ENSG00000125753	19	1	50712761	50712932	50713027	50713192	110	0	0	2	112	1	0.000160875	1
ENSG00000054116	1	-1	36274860	36274763	36274513	36274414	110	0	0	2	112	1	0.000160875	1
ENSG00000125753	19	1	50712761	50712932	50713027	50713071	110	0	0	2	112	1	0.000160875	1
ENSG00000160633	19	1	5592605	5592669	5592751	5592957	110	0	0	2	112	1	0.000160875	1
ENSG00000156521	10	-1	71573734	71573604	71572615	71572430	12	0	0	5	17	1	0.000161603	1
ENSG00000100225	22	1	31204438	31204665	31205609	31205750	109	0	0	2	111	1	0.0001638	1
ENSG00000127054	1	-1	1298590	1298484	1296396	1296299	0	2	107	0	109	-1	0.000169895	1
ENSG00000127054	1	-1	1298590	1298484	1296396	1295759	0	2	107	0	109	-1	0.000169895	1
ENSG00000132185	1	1	158412208	158412360	158412656	158412922	55	9	0	5	69	0.554003	0.000178137	1
ENSG00000172270	19	1	530500	530656	531379	531461	700	0	8	2	710	0.44468	0.000178788	1
ENSG00000172270	19	1	530509	530656	531379	531461	700	0	8	2	710	0.44468	0.000178788	1
ENSG00000197562	16	1	607209	607269	608201	608261	25	1	0	4	30	0.877058	0.000182448	1
ENSG00000075415	12	1	97491679	97491803	97491973	97492094	0	2	101	0	103	-1	0.000190367	1
ENSG00000144591	2	1	220191703	220191806	220192078	220192264	101	0	0	2	103	1	0.000190367	1
ENSG00000149564	11	-1	124133633	124133455	124131848	124131647	100	0	0	2	102	1	0.000194137	1
ENSG00000100372	22	-1	39519587	39519527	39515084	39515018	16	0	0	4	20	1	0.000206398	1
ENSG00000154040	18	1	19977053	19977221	19977322	19977375	24	1	0	4	29	0.876356	0.000210517	1
ENSG00000117305	1	-1	23886134	23885986	23882595	23882532	45	0	1	3	49	0.85656	0.000217108	1
ENSG00000136856	9	1	127239209	127239371	127239738	127239944	15	4	0	8	27	0.725476	0.000222965	1
ENSG00000116459	1	1	111704501	111704540	111708873	111709020	93	0	0	2	95	1	0.000223964	1
ENSG00000129455	19	-1	56195651	56195492	56195326	56195064	11	0	0	5	16	1	0.000228938	1
ENSG00000129455	19	-1	56195786	56195492	56195326	56195064	11	0	0	5	16	1	0.000228938	1
ENSG00000139350	12	1	95805998	95806141	95808969	95809063	11	0	0	5	16	1	0.000228938	1
ENSG00000163913	3	1	130660140	130660218	130662769	130662845	11	0	0	5	16	1	0.000228938	1
ENSG00000115310	2	-1	55113551	55113482	55112654	55112608	154	0	1	2	157	0.813858	0.000244978	1
ENSG00000119535	1	-1	36608581	36608458	36608316	36608129	27	0	0	3	30	1	0.000246305	1
ENSG00000090006	19	1	45820146	45820412	45820695	45820766	27	0	0	3	30	1	0.000246305	1
ENSG00000136161	13	-1	47994540	47994445	47994099	47994035	10	1	0	7	18	0.891883	0.000251383	1
ENSG00000188603	16	-1	28408208	28408112	28407484	28407413	101	5	0	3	109	0.597755	0.000266751	1
ENSG00000095380	9	1	97918755	97918854	97920030	97920184	84	0	0	2	86	1	0.000273598	1
ENSG00000123562	X	-1	102745802	102745754	102739693	102739572	13	2	24	45	84	0.400271	0.000280028	1
ENSG00000092199	14	-1	20801828	20801666	20801335	20801310	3	0	9	156	168	0.486172	0.000283426	1
ENSG00000105220	19	1	39560248	39560331	39560480	39560626	81	0	0	2	83	1	0.000293858	1
ENSG00000105393	19	1	17245916	17245994	17247610	17247634	15	1	0	5	21	0.883883	0.000294855	1
ENSG00000067225	15	-1	70282583	70282417	70282015	70281849	0	4	141	19	164	-0.391485	0.000304809	1
ENSG00000113761	5	1	176400733	176400836	176401385	176401477	25	0	0	3	28	1	0.00030525	1
ENSG00000185664	12	-1	54637722	54637237	54637110	54637000	25	0	0	3	28	1	0.00030525	1
ENSG00000111843	6	1	10833180	10833256	10834126	10834227	134	0	1	2	137	0.813467	0.000322027	1
ENSG00000156711	6	1	36212634	36212705	36214120	36214199	14	0	0	4	18	1	0.000326797	1
ENSG00000154639	21	1	17854891	17855013	17855527	17855665	14	0	0	4	18	1	0.000326797	1
ENSG00000168003	11	1	62394793	62394885	62395625	62395717	39	0	39	13	91	0.353553	0.000331205	1
ENSG00000125347	5	-1	131853074	131852983	131851616	131851517	76	0	0	2	78	1	0.000333	1
ENSG00000088305	20	1	30856805	30856874	30857676	30857794	8	0	0	6	14	1	0.000333	1
ENSG00000121390	13	-1	19181739	19181682	19177971	19177802	6	0	0	8	14	1	0.000333	1
ENSG00000183020	11	1	960169	960311	962062	962255	24	0	0	3	27	1	0.00034188	1
ENSG00000100345	22	-1	35005875	35005667	35005057	35004949	73	0	0	2	75	1	0.00036036	1
ENSG00000001631	7	-1	91519136	91518867	91518114	91517967	20	1	2	6	29	0.733613	0.00038186	1
ENSG00000001631	7	-1	91519099	91518867	91518114	91517967	20	1	2	6	29	0.733613	0.00038186	1
ENSG00000028310	5	-1	922509	922360	922234	922153	3	0	0	23	26	1	0.000384615	1
ENSG00000136738	10	1	17766680	17766755	17766837	17766932	23	0	0	3	26	1	0.000384615	1
ENSG00000197586	20	1	25135158	25135226	25135715	25136033	18	0	2	5	25	0.801784	0.000395257	1
ENSG00000100461	14	-1	22450452	22450377	22448644	22448532	96	8	1	4	109	0.483292	0.000417767	1
ENSG00000109180	4	1	48675565	48675627	48676346	48676426	113	0	1	2	116	0.812908	0.000449775	1
ENSG00000147439	8	-1	22550420	22550380	22550044	22549983	96	14	0	4	114	0.440386	0.000458573	1
ENSG00000119801	2	1	30282762	30283058	30290367	30290427	5	14	2	120	141	0.387916	0.000471951	1
ENSG00000103042	16	-1	57268829	57268731	57267751	57267694	21	0	0	3	24	1	0.000494071	1
ENSG00000075413	14	1	103034592	103034618	103036246	103036290	5	0	2	17	24	0.799436	0.000494071	1
ENSG00000132906	1	-1	15579708	15579674	15578876	15578700	9	0	0	5	14	1	0.0004995	1
ENSG00000124831	2	1	238410166	238410210	238411415	238411465	9	0	0	5	14	1	0.0004995	1
ENSG00000146828	7	1	100096893	100097027	100097979	100098110	9	0	0	5	14	1	0.0004995	1
ENSG00000176201	4	1	22425188	22425984	22426729	22426852	9	0	0	5	14	1	0.0004995	1
ENSG00000115694	2	-1	242161113	242160933	242160201	242160145	7	0	4	15	26	0.708796	0.000501672	1
ENSG00000188603	16	-1	28407484	28407413	28406563	28406484	82	7	3	5	97	0.456467	0.000564574	1
ENSG00000012124	19	1	40520498	40520764	40520911	40521174	20	0	0	3	23	1	0.000564653	1
ENSG00000130635	9	1	134947767	134947835	134947899	134947967	0	20	3	0	23	-1	0.000564653	1
ENSG00000188917	X	-1	100102505	100102451	100099185	100099051	18	1	0	4	23	0.870572	0.000564653	1
ENSG00000136161	13	-1	47996894	47996796	47994540	47994445	10	1	0	6	17	0.882735	0.000565611	1
ENSG00000183696	7	1	47912507	47912624	47914662	47914819	2	0	0	56	58	1	0.000604961	1
ENSG00000111711	12	1	21551086	21551177	21552584	21552762	31	1	0	3	35	0.852386	0.000611154	1
ENSG00000013306	17	-1	39756237	39756178	39755746	39755702	176	3	0	2	181	0.627133	0.000613874	1
ENSG00000163608	3	-1	114214940	114214809	114214348	114214271	19	0	0	3	22	1	0.000649351	1
ENSG00000137817	15	-1	70321615	70321552	70321380	70321296	19	0	0	3	22	1	0.000649351	1
ENSG00000120158	9	1	4813548	4813619	4816858	4817033	54	0	0	2	56	1	0.000649351	1
ENSG00000158488	1	1	155137240	155137536	155138163	155138432	12	4	0	8	24	0.707107	0.000673038	1
ENSG00000149925	16	1	29987468	29987522	29987640	29987800	1441	0	0	1	1442	1	0.000693481	1
ENSG00000149925	16	1	29987468	29987522	29987640	29987812	1441	0	0	1	1442	1	0.000693481	1
ENSG00000108523	17	1	4787219	4787324	4787466	4787559	52	0	0	2	54	1	0.000698812	1
ENSG00000012660	6	-1	53263292	53263158	53262946	53262852	2	1	0	90	93	0.811998	0.000701262	1
ENSG00000148180	9	1	121124271	121124382	121141897	121141958	2	1	0	90	93	0.811998	0.000701262	1
ENSG00000112855	5	1	140051376	140051525	140051564	140051786	0	51	2	0	53	-1	0.000725689	1
ENSG00000112855	5	1	140051376	140051525	140051564	140051706	0	51	2	0	53	-1	0.000725689	1
ENSG00000101019	20	-1	33435350	33435255	33433242	33433135	11	0	0	4	15	1	0.000732601	1
ENSG00000101019	20	-1	33435350	33435255	33433242	33433143	11	0	0	4	15	1	0.000732601	1
ENSG00000163517	3	1	13517213	13517289	13518371	13518433	29	0	1	3	33	0.851469	0.000733138	1
ENSG00000117009	1	1	238038170	238038239	238039018	238039115	18	0	0	3	21	1	0.00075188	1
ENSG00000165644	10	-1	76665136	76665031	76664942	76664824	18	0	0	3	21	1	0.00075188	1
ENSG00000122694	9	1	36137783	36137891	36138544	36138647	50	0	0	2	52	1	0.000754148	1
ENSG00000173818	17	1	76004045	76004216	76010601	76010640	17	2	1	6	26	0.722592	0.000778352	1
ENSG00000151498	11	1	133632192	133632361	133633619	133633728	45	1	1	3	50	0.728261	0.0008033	1
ENSG00000130540	22	-1	42562713	42562583	42560806	42560726	28	0	1	3	32	0.850963	0.000806452	1
ENSG00000129103	7	1	55914899	55915013	55916076	55916120	9	1	0	6	16	0.87831	0.000874126	1
ENSG00000170899	6	-1	52960165	52960114	52958340	52958233	81	2	2	3	88	0.575904	0.000879268	1
ENSG00000170899	6	-1	52960165	52960114	52958340	52958208	81	2	2	3	88	0.575904	0.000879268	1
ENSG00000170899	6	-1	52960165	52960114	52958340	52958285	81	2	2	3	88	0.575904	0.000879268	1
ENSG00000130713	9	1	130602523	130602568	130603103	130603192	46	3	0	3	52	0.685119	0.000904977	1
ENSG00000144744	3	-1	69199849	69199769	69195952	69195909	45	0	0	2	47	1	0.000925069	1
ENSG00000127150	14	1	103107713	103107910	103110197	103110260	33	8	0	5	46	0.556389	0.000938899	1
ENSG00000012171	3	1	50286194	50286263	50286348	50286492	10	0	0	4	14	1	0.000999001	1
ENSG00000012171	3	1	50286179	50286263	50286348	50286492	10	0	0	4	14	1	0.000999001	1
ENSG00000092330	14	-1	23780357	23780250	23780162	23780066	43	0	0	2	45	1	0.0010101	1
ENSG00000001631	7	-1	91519560	91519392	91519136	91518867	2	6	11	0	19	-0.796628	0.00103199	1
ENSG00000176840	19	1	4721167	4721233	4721360	4721461	6	0	0	6	12	1	0.00108225	1
ENSG00000125912	19	1	3143468	3143658	3144282	3144426	41	0	0	2	43	1	0.00110742	1
ENSG00000161016	8	-1	145988329	145988181	145988103	145987962	1769	1	0	1	1771	0.706907	0.00112931	1
ENSG00000147439	8	-1	22558261	22558213	22550420	22550380	99	2	0	2	103	0.700071	0.0011422	1
ENSG00000152382	1	-1	163570749	163570658	163570405	163570340	40	0	0	2	42	1	0.00116144	1
ENSG00000114745	3	-1	39120048	39119968	39119376	39119173	40	0	0	2	42	1	0.00116144	1
ENSG00000114054	3	1	137462019	137462075	137463492	137463605	69	0	1	2	72	0.810643	0.00117371	1
ENSG00000104783	19	-1	48972628	48972533	48970611	48970184	39	0	0	2	41	1	0.00121951	1
ENSG00000158006	1	-1	26000234	26000081	25998960	25998864	39	0	0	2	41	1	0.00121951	1
ENSG00000082781	3	-1	126023011	126022850	126021371	126021276	39	0	0	2	41	1	0.00121951	1
ENSG00000100246	22	-1	37503375	37503168	37501514	37501431	67	0	1	2	70	0.810471	0.00124224	1
ENSG00000159214	1	1	44127085	44127152	44127288	44127404	7	0	0	5	12	1	0.00126263	1
ENSG00000159214	1	1	44126977	44127152	44127288	44127404	7	0	0	5	12	1	0.00126263	1
ENSG00000160783	1	1	153008421	153008532	153015184	153015289	3	2	121	0	126	-0.624758	0.00126984	1
ENSG00000112855	5	1	140053954	140054049	140055277	140055402	37	0	0	2	39	1	0.00134953	1
ENSG00000136824	9	1	103937160	103937388	103937984	103938133	37	0	0	2	39	1	0.00134953	1
ENSG00000166526	7	-1	99321930	99321810	99319707	99319503	23	0	1	3	27	0.847791	0.00136752	1
ENSG00000166526	7	-1	99321930	99321810	99319707	99319577	23	0	1	3	27	0.847791	0.00136752	1
ENSG00000102003	X	-1	48810669	48810545	48807189	48806994	23	0	1	3	27	0.847791	0.00136752	1
ENSG00000100243	22	-1	41348192	41348109	41347893	41347808	36	0	0	2	38	1	0.00142248	1
ENSG00000090487	15	-1	63068207	63068010	63066652	63066563	2	0	0	36	38	1	0.00142248	1
ENSG00000110011	11	1	63755919	63756012	63756478	63756662	62	1	0	2	65	0.809991	0.00144231	1
ENSG00000171345	17	-1	36935051	36934969	36934777	36934621	688	0	0	1	689	1	0.00145138	1
ENSG00000116353	1	-1	29370388	29370268	29368049	29367966	3	0	6	62	71	0.551291	0.00146969	1
ENSG00000116353	1	-1	29370388	29370268	29368049	29367845	3	0	6	62	71	0.551291	0.00146969	1
ENSG00000134882	13	1	98764352	98764475	98768277	98768324	61	0	1	2	64	0.809885	0.0014881	1
ENSG00000102897	16	1	20821309	20821540	20830006	20830087	6	14	0	34	54	0.460977	0.00150075	1
ENSG00000172339	1	-1	95219189	95219070	95213459	95213423	2	0	0	35	37	1	0.0015015	1
ENSG00000121851	1	-1	142948825	142948696	142947047	142946979	38	3	0	3	44	0.680746	0.00151012	1
ENSG00000026103	10	1	90757437	90757574	90758626	90758734	18	6	0	6	30	0.612372	0.00155615	1
ENSG00000100141	22	-1	30352831	30352723	30346556	30346303	2	0	0	34	36	1	0.0015873	1
ENSG00000120158	9	1	4823154	4823228	4824141	4824265	34	0	0	2	36	1	0.0015873	1
ENSG00000134262	1	-1	114157526	114157302	114156549	114156419	37	0	3	3	43	0.680074	0.00162061	1
ENSG00000134262	1	-1	114157526	114157302	114156549	114156423	37	0	3	3	43	0.680074	0.00162061	1
ENSG00000130402	19	1	43892737	43892822	43893756	43893841	0	29	3	2	34	-0.749193	0.00167112	1
ENSG00000168309	3	-1	58528131	58527975	58527462	58527283	591	0	0	1	592	1	0.00168919	1
ENSG00000065427	16	-1	74233122	74232963	74231748	74231583	221	8	0	2	231	0.439333	0.00169396	1
ENSG00000183624	3	1	130490395	130490538	130492220	130492345	95	6	1	3	105	0.472233	0.00171331	1
ENSG00000141469	18	1	41564263	41564434	41564978	41565167	21	0	1	3	25	0.846114	0.00173913	1
ENSG00000113810	3	1	161601118	161601455	161602405	161602583	36	0	3	3	42	0.679366	0.00174216	1
ENSG00000113810	3	1	161601312	161601455	161602405	161602583	36	0	3	3	42	0.679366	0.00174216	1
ENSG00000113810	3	1	161601090	161601455	161602405	161602583	36	0	3	3	42	0.679366	0.00174216	1
ENSG00000096384	6	1	44327452	44327599	44327714	44327982	572	0	0	1	573	1	0.0017452	1
ENSG00000078140	4	1	39561606	39561699	39569938	39569996	56	0	1	2	59	0.809303	0.00175336	1
ENSG00000159176	1	-1	198191076	198190961	198189769	198189640	566	0	0	1	567	1	0.00176367	1
ENSG00000159176	1	-1	198191129	198190961	198189769	198189640	566	0	0	1	567	1	0.00176367	1
ENSG00000013364	16	1	29764685	29764801	29764980	29765106	32	0	0	2	34	1	0.00178253	1
ENSG00000103194	16	1	83350998	83351053	83351279	83351382	13	0	0	3	16	1	0.00178571	1
ENSG00000092068	14	-1	22678596	22678473	22677073	22676970	13	0	0	3	16	1	0.00178571	1
ENSG00000119650	14	1	75594738	75594770	75595423	75595469	13	0	0	3	16	1	0.00178571	1
ENSG00000137845	15	-1	56691482	56689788	56679215	56679089	13	0	0	3	16	1	0.00178571	1
ENSG00000134262	1	-1	114156549	114156419	114156047	114155900	28	2	0	3	33	0.748331	0.00183284	1
ENSG00000167733	19	1	5635830	5635916	5635976	5636130	0	7	8	2	17	-0.788811	0.00185109	1
ENSG00000172057	17	-1	35335150	35334948	35334577	35334534	2	0	0	31	33	1	0.00189394	1
ENSG00000000938	1	-1	27633797	27633695	27632310	27632212	31	0	0	2	33	1	0.00189394	1
ENSG00000140688	16	-1	31418347	31418315	31418229	31418124	31	0	0	2	33	1	0.00189394	1
ENSG00000123349	12	1	51975890	51976326	51977901	51977975	212	0	28	3	243	0.292376	0.00190302	1
ENSG00000169169	19	1	54886730	54886839	54886890	54886958	0	5	22	6	33	-0.597614	0.00194661	1
ENSG00000123562	X	-1	102745802	102745754	102739724	102739572	41	2	143	45	231	0.186455	0.00196667	1
ENSG00000100357	22	1	39073577	39073621	39074752	39074831	168	1	3	2	174	0.505775	0.00197005	1
ENSG00000142330	2	1	241255726	241255928	241256088	241256349	20	1	0	3	24	0.845154	0.00197628	1
ENSG00000142330	2	1	241255341	241255928	241256088	241256349	20	1	0	3	24	0.845154	0.00197628	1
ENSG00000003402	2	1	201835607	201835661	201839232	201839281	30	0	0	2	32	1	0.00201613	1
ENSG00000103549	16	1	30684985	30685104	30685201	30685380	30	0	0	2	32	1	0.00201613	1
ENSG00000107902	10	1	126175520	126175583	126176595	126176687	30	0	0	2	32	1	0.00201613	1
ENSG00000100429	22	-1	48989776	48989717	48989637	48989548	41	0	4	3	48	0.624881	0.00202359	1
ENSG00000100429	22	-1	48989776	48989717	48989637	48989584	41	0	4	3	48	0.624881	0.00202359	1
ENSG00000127952	7	-1	75295961	75295820	75287856	75287711	16	2	0	4	22	0.7698	0.00205058	1
ENSG00000130540	22	-1	42560806	42560726	42559774	42559648	29	0	0	2	31	1	0.00215054	1
ENSG00000177192	12	1	131089948	131090050	131092067	131092758	29	0	0	2	31	1	0.00215054	1
ENSG00000151743	12	-1	31763557	31763419	31759152	31759083	2	0	0	29	31	1	0.00215054	1
ENSG00000134759	18	1	31972756	31972833	31975098	31975162	40	0	4	3	47	0.624188	0.0021585	1
ENSG00000165568	10	1	4871921	4872018	4873977	4874049	5	0	0	6	11	1	0.0021645	1
ENSG00000198561	11	1	57315542	57315721	57318058	57318129	16	1	7	9	33	0.547737	0.00218762	1
ENSG00000198561	11	1	57315433	57315721	57318058	57318129	16	1	7	9	33	0.547737	0.00218762	1
ENSG00000067113	5	-1	54822699	54822545	54807035	54806884	3	3	53	1	60	-0.579066	0.00224553	1
ENSG00000105402	19	-1	52698571	52698492	52695818	52695702	191	1	4	2	198	0.460455	0.00227594	1
ENSG00000162736	1	1	157134559	157134668	157134917	157135069	28	0	0	2	30	1	0.00229885	1
ENSG00000095713	10	-1	99740842	99740751	99712110	99712034	2	0	0	28	30	1	0.00229885	1
ENSG00000123349	12	1	51975890	51976326	51976505	51976602	0	213	3	31	247	-0.277534	0.00241182	1
ENSG00000167751	19	1	56072271	56072364	56072775	56072824	2	0	0	27	29	1	0.00246305	1
ENSG00000126581	17	-1	38224421	38224331	38224224	38224088	27	0	0	2	29	1	0.00246305	1
ENSG00000115934	2	-1	201575596	201575491	201572664	201572571	1	8	11	3	23	-0.659093	0.00249024	1
ENSG00000115934	2	-1	201575572	201575491	201572664	201572571	1	8	11	3	23	-0.659093	0.00249024	1
ENSG00000178950	4	-1	897286	897225	896412	896353	15	2	0	4	21	0.766965	0.00250627	1
ENSG00000125999	20	1	31340208	31340349	31341352	31341459	393	0	0	1	394	1	0.00253807	1
ENSG00000138030	2	1	27226851	27226967	27228996	27229130	29	6	0	4	39	0.575698	0.00255316	1
ENSG00000142657	1	1	10394699	10394895	10397394	10397459	306	15	0	2	323	0.334887	0.00261523	1
ENSG00000142657	1	1	10394716	10394895	10397394	10397459	306	15	0	2	323	0.334887	0.00261523	1
ENSG00000123342	12	-1	54521287	54521157	54520933	54520718	26	0	0	2	28	1	0.0026455	1
ENSG00000164120	4	-1	175813958	175813852	175804673	175804577	26	0	0	2	28	1	0.0026455	1
ENSG00000123342	12	-1	54521258	54521157	54520933	54520718	26	0	0	2	28	1	0.0026455	1
ENSG00000171345	17	-1	36934777	36934621	36934318	36934157	368	0	0	1	369	1	0.00271003	1
ENSG00000087269	4	-1	2978075	2977920	2977662	2977544	11	0	0	3	14	1	0.00274725	1
ENSG00000149150	11	-1	57021894	57021802	57020213	57020080	11	0	1	4	16	0.856349	0.00274725	1
ENSG00000136270	7	-1	44918603	44918280	44917009	44916938	0	11	3	0	14	-1	0.00274725	1
ENSG00000175274	11	-1	44918874	44918641	44917317	44917241	3	0	0	11	14	1	0.00274725	1
ENSG00000104164	15	1	43671625	43671766	43682590	43682677	16	2	3	7	28	0.604187	0.00277693	1
ENSG00000130600	11	-1	1974227	1974093	1973997	1973885	358	0	0	1	359	1	0.00278552	1
ENSG00000137713	11	-1	111141318	111141228	111140839	111140739	62	2	0	2	66	0.695971	0.0027972	1
ENSG00000148308	9	1	132947028	132947247	132948669	132948867	98	0	4	2	104	0.565916	0.0028006	1
ENSG00000106628	7	-1	43930903	43930782	43930581	43930423	356	0	0	1	357	1	0.00280112	1
ENSG00000106628	7	-1	43930903	43930782	43930581	43930458	356	0	0	1	357	1	0.00280112	1
ENSG00000145425	4	1	152379242	152379345	152379732	152379919	354	0	0	1	355	1	0.0028169	1
ENSG00000140740	16	1	21878161	21878377	21880150	21880287	1	0	0	352	353	1	0.00283286	1
ENSG00000048140	5	1	176011223	176011273	176011361	176011507	25	0	0	2	27	1	0.002849	1
ENSG00000125753	19	1	50716420	50716504	50717266	50717315	21	0	4	4	29	0.648074	0.00294724	1
ENSG00000085662	7	-1	133592909	133592793	133591804	133591727	338	0	0	1	339	1	0.00294985	1
ENSG00000011304	19	1	755292	755438	755532	755702	336	0	0	1	337	1	0.00296736	1
ENSG00000068305	15	1	98029051	98029182	98029248	98029385	0	7	4	0	11	-1	0.0030303	1
ENSG00000141452	18	1	19340932	19341016	19341947	19342003	29	0	3	3	35	0.673146	0.00305577	1
ENSG00000137198	6	1	16382625	16382706	16386994	16387100	24	0	0	2	26	1	0.00307692	1
ENSG00000079459	8	1	11704585	11704768	11716668	11716796	24	0	0	2	26	1	0.00307692	1
ENSG00000160087	1	-1	1243295	1243165	1238689	1238649	76	0	3	2	81	0.620331	0.00308642	1
ENSG00000130731	16	-1	625341	625282	624957	624890	41	34	2	13	90	0.308385	0.00311107	1
ENSG00000104164	15	1	43671625	43671766	43682594	43682677	7	2	0	7	16	0.777778	0.00314685	1
ENSG00000140416	15	1	61136237	61136370	61138815	61138932	316	0	0	1	317	1	0.00315457	1
ENSG00000130600	11	-1	1974547	1974324	1974227	1974093	314	0	0	1	315	1	0.0031746	1
ENSG00000126457	19	1	54876979	54877134	54877265	54877328	312	0	0	1	313	1	0.00319489	1
ENSG00000186316	14	1	100367106	100367184	100367511	100367624	0	4	30	7	41	-0.542992	0.00325862	1
ENSG00000132478	17	1	71299436	71299695	71299989	71300154	17	0	3	4	24	0.696932	0.00329381	1
ENSG00000143119	1	1	111151317	111151397	111152473	111152556	40	0	1	2	43	0.806478	0.00332226	1
ENSG00000113108	5	-1	139923439	139923363	139922492	139922432	23	0	0	2	25	1	0.00333333	1
ENSG00000153391	18	-1	31314525	31314415	31313373	31313262	23	0	0	2	25	1	0.00333333	1
ENSG00000132680	1	-1	152710020	152709968	152709703	152709540	23	0	0	2	25	1	0.00333333	1
ENSG00000057149	18	-1	59477741	59477613	59476844	59476727	23	0	0	2	25	1	0.00333333	1
ENSG00000118816	4	-1	78336967	78336839	78334655	78334581	140	2	2	2	146	0.485915	0.00333822	1
ENSG00000182149	16	1	70508451	70508538	70512143	70512226	288	0	0	1	289	1	0.00346021	1
ENSG00000122203	5	-1	175719527	175719420	175719176	175719071	50	9	5	7	71	0.386404	0.00347572	1
ENSG00000122203	5	-1	175719527	175719420	175719176	175719090	50	9	5	7	71	0.386404	0.00347572	1
ENSG00000119048	5	1	133740259	133740284	133744309	133744398	39	0	1	2	42	0.806226	0.00348432	1
ENSG00000072736	16	1	66713391	66714525	66717852	66718014	10	0	0	3	13	1	0.0034965	1
ENSG00000095370	9	-1	127591498	127591044	127589104	127588980	10	0	0	3	13	1	0.0034965	1
ENSG00000063438	5	1	359717	359875	364408	364517	55	0	2	2	59	0.694591	0.00350672	1
ENSG00000103042	16	-1	57261572	57261518	57259144	57258989	0	16	3	1	20	-0.840168	0.00350877	1
ENSG00000046653	X	-1	13563584	13563398	13561297	13561141	280	0	0	1	281	1	0.00355872	1
ENSG00000025423	12	1	55453885	55454216	55462025	55462283	22	0	0	2	24	1	0.00362319	1
ENSG00000111481	12	1	53022257	53022338	53023276	53023367	84	4	0	2	90	0.564076	0.00374532	1
ENSG00000100225	22	1	31199674	31199816	31204438	31204665	129	0	7	2	138	0.459113	0.00380831	1
ENSG00000122203	5	-1	175719176	175719090	175715358	175715180	49	5	9	7	70	0.384286	0.00381099	1
ENSG00000100429	22	-1	48990084	48989989	48989776	48989717	32	4	0	3	39	0.617213	0.00382974	1
ENSG00000100429	22	-1	48990054	48989989	48989776	48989717	32	4	0	3	39	0.617213	0.00382974	1
ENSG00000168297	3	1	58326641	58326691	58330198	58330245	37	0	1	2	40	0.805682	0.00384615	1
ENSG00000188313	3	-1	147722538	147722318	147722190	147722029	37	0	1	2	40	0.805682	0.00384615	1
ENSG00000136156	13	1	47728314	47728520	47730263	47730373	257	0	0	1	258	1	0.00387597	1
ENSG00000115234	2	1	27505787	27505861	27507141	27507258	392	9	2	2	405	0.290524	0.00391452	1
ENSG00000133742	8	-1	86433101	86433006	86432033	86431971	508	1	0	1	510	0.706412	0.00392157	1
ENSG00000155857	7	-1	38078519	38078190	38075059	38075012	21	0	0	2	23	1	0.00395257	1
ENSG00000119242	12	-1	122955227	122955131	122954167	122954096	2	0	0	21	23	1	0.00395257	1
ENSG00000148300	9	-1	133307595	133307452	133307166	133306973	21	0	0	2	23	1	0.00395257	1
ENSG00000087903	19	-1	5995293	5995204	5993134	5993055	21	0	0	2	23	1	0.00395257	1
ENSG00000122678	7	-1	43892798	43892700	43892580	43892410	21	0	0	2	23	1	0.00395257	1
ENSG00000172795	5	1	112349431	112349582	112355717	112355844	21	0	0	2	23	1	0.00395257	1
ENSG00000122406	1	1	93013768	93013970	93015034	93015211	250	0	0	1	251	1	0.00398406	1
ENSG00000149743	11	-1	63749917	63749834	63749628	63749547	19	0	4	4	27	0.642685	0.0039886	1
ENSG00000144524	2	1	232481948	232482023	232484478	232484566	66	0	3	2	71	0.618554	0.00402414	1
ENSG00000120437	6	1	160158448	160158629	160159954	160160071	242	0	0	1	243	1	0.00411523	1
ENSG00000172270	19	1	531379	531461	531646	531782	719	0	2	1	722	0.576549	0.00415512	1
ENSG00000115484	2	-1	62023858	62023806	62022334	62022245	239	0	0	1	240	1	0.00416667	1
ENSG00000127990	7	-1	93918630	93918569	93913411	93913304	2	0	2	50	54	0.693375	0.00419287	1
ENSG00000105254	19	1	41303452	41303548	41304269	41304411	237	0	0	1	238	1	0.00420168	1
ENSG00000105254	19	1	41303452	41303548	41304269	41304460	237	0	0	1	238	1	0.00420168	1
ENSG00000130706	20	1	60314648	60314771	60315099	60315185	235	0	0	1	236	1	0.00423729	1
ENSG00000087903	19	-1	5993134	5993055	5991252	5990991	20	0	0	2	22	1	0.004329	1
ENSG00000189091	16	1	69151873	69151995	69153034	69153188	20	0	0	2	22	1	0.004329	1
ENSG00000186316	14	1	100367511	100367624	100368602	100368731	6	31	7	4	48	-0.448492	0.00436857	1
ENSG00000105053	19	-1	55192639	55192573	55190344	55190260	34	0	1	2	37	0.804748	0.0045045	1
ENSG00000116260	1	1	176879586	176879676	176882966	176883111	221	0	0	1	222	1	0.0045045	1
ENSG00000011304	19	1	755532	755702	755829	755939	219	0	0	1	220	1	0.00454545	1
ENSG00000132600	16	1	66938615	66938698	66939035	66939082	9	0	0	3	12	1	0.00454545	1
ENSG00000137955	1	1	75967658	75967980	75968152	75968223	9	0	0	3	12	1	0.00454545	1
ENSG00000186075	17	1	35280473	35280598	35281243	35281404	9	0	0	3	12	1	0.00454545	1
ENSG00000170266	3	-1	33085466	33085316	33084786	33084726	19	0	0	2	21	1	0.0047619	1
ENSG00000089063	20	-1	5038091	5037978	5037923	5037804	0	209	1	0	210	-1	0.0047619	1
ENSG00000174652	19	-1	9405911	9405751	9405462	9405369	6	0	0	4	10	1	0.0047619	1
ENSG00000196576	22	-1	49029757	49029629	49028923	49028823	6	0	0	4	10	1	0.0047619	1
ENSG00000156709	X	-1	129016112	129015970	129014796	129014666	0	33	2	1	36	-0.8044	0.0047619	1
ENSG00000164362	5	-1	1325395	1325300	1324319	1324234	6	0	0	4	10	1	0.0047619	1
ENSG00000147905	9	1	37292185	37292228	37294185	37294310	19	0	0	2	21	1	0.0047619	1
ENSG00000174652	19	-1	9405911	9405751	9405462	9405344	6	0	0	4	10	1	0.0047619	1
ENSG00000143624	1	1	150537828	150537957	150540191	150540288	6	0	0	4	10	1	0.0047619	1
ENSG00000136280	7	1	44881282	44881418	44882665	44882800	69	3	3	3	78	0.458333	0.00479488	1
ENSG00000163931	3	-1	53239677	53239513	53238492	53238336	203	0	0	1	204	1	0.00490196	1
ENSG00000104852	19	1	54281474	54281630	54285360	54285422	203	0	0	1	204	1	0.00490196	1
ENSG00000123349	12	1	51975890	51975992	51976481	51976518	3	1	2	31	37	0.626173	0.00492089	1
ENSG00000123349	12	1	51975890	51975992	51976481	51976602	3	1	2	31	37	0.626173	0.00492089	1
ENSG00000143363	1	1	147810160	147810344	147811064	147811222	19	0	2	3	24	0.736788	0.00494071	1
ENSG00000167985	11	1	60961673	60961896	60962059	60962161	32	1	0	2	35	0.80403	0.00504202	1
ENSG00000137074	9	-1	32977844	32977758	32977729	32977542	0	2	32	1	35	-0.80403	0.00504202	1
ENSG00000173020	11	1	66807175	66807275	66807754	66807820	32	1	0	2	35	0.80403	0.00504202	1
ENSG00000188690	10	-1	127494819	127494736	127493689	127493593	45	0	2	2	49	0.691898	0.00510204	1
ENSG00000116221	1	1	54382712	54382895	54382989	54383104	193	0	0	1	194	1	0.00515464	1
ENSG00000047634	X	1	17521848	17521996	17523233	17523316	7	7	0	12	26	0.561951	0.00521739	1
ENSG00000105325	19	1	3477978	3478060	3478629	3478812	18	0	0	2	20	1	0.00526316	1
ENSG00000198408	10	-1	103541186	103541101	103540835	103540643	18	0	0	2	20	1	0.00526316	1
ENSG00000092036	14	-1	22489459	22489363	22487062	22486917	31	1	0	2	34	0.803638	0.00534759	1
ENSG00000136270	7	-1	44918603	44918280	44917548	44917377	61	11	0	3	75	0.426084	0.0053906	1
ENSG00000198246	10	1	72773972	72774054	72781325	72781551	37	0	6	3	46	0.535557	0.0055336	1
ENSG00000105699	19	1	40444668	40444724	40445289	40445435	10	0	27	22	59	0.348347	0.00554415	1
ENSG00000105223	19	1	45564520	45564662	45565443	45565626	179	0	0	1	180	1	0.00555556	1
ENSG00000065154	10	-1	126087524	126087300	126087196	126087101	178	0	0	1	179	1	0.00558659	1
ENSG00000141452	18	1	19341947	19342003	19343155	19343241	30	0	1	2	33	0.803219	0.00568182	1
ENSG00000130985	X	1	46812009	46812123	46813918	46814008	1	0	0	174	175	1	0.00571429	1
ENSG00000136891	9	-1	100172006	100171768	100171112	100170977	17	0	0	2	19	1	0.00584795	1
ENSG00000196517	1	-1	44145647	44145491	44144861	44144730	17	0	0	2	19	1	0.00584795	1
ENSG00000135047	9	1	87572496	87572618	87572719	87572865	169	0	0	1	170	1	0.00588235	1
ENSG00000110717	11	1	67556195	67556252	67556329	67556379	169	0	0	1	170	1	0.00588235	1
ENSG00000110717	11	1	67556195	67556252	67556329	67556566	169	0	0	1	170	1	0.00588235	1
ENSG00000129255	17	1	7429737	7429839	7429988	7430120	167	0	0	1	168	1	0.00595238	1
ENSG00000129255	17	1	7429774	7429839	7429988	7430120	167	0	0	1	168	1	0.00595238	1
ENSG00000162734	1	1	156989996	156990100	156991327	156991528	1	0	0	164	165	1	0.00606061	1
ENSG00000107438	10	-1	97013810	97013611	96997113	96996962	164	0	0	1	165	1	0.00606061	1
ENSG00000162734	1	1	156989891	156989929	156991326	156991528	1	0	0	164	165	1	0.00606061	1
ENSG00000154114	11	1	120429470	120429651	120430971	120431227	8	0	0	3	11	1	0.00606061	1
ENSG00000110011	11	1	63756478	63756662	63756749	63756913	8	0	0	3	11	1	0.00606061	1
ENSG00000154114	11	1	120429549	120429651	120430971	120431227	8	0	0	3	11	1	0.00606061	1
ENSG00000164896	7	-1	150213756	150213658	150213436	150213297	8	0	0	3	11	1	0.00606061	1
ENSG00000138160	10	1	94379913	94380101	94382223	94382430	8	0	0	3	11	1	0.00606061	1
ENSG00000086061	9	1	33016473	33016614	33016811	33016988	327	1	0	1	329	0.706028	0.00607903	1
ENSG00000105676	19	1	19005940	19006047	19009361	19009516	3	5	0	31	39	0.568258	0.00612759	1
ENSG00000114054	3	1	137458095	137458163	137462019	137462075	71	2	1	2	76	0.557455	0.00620199	1
ENSG00000125462	1	-1	153190840	153190707	153190062	153189945	3	8	0	44	55	0.480384	0.00628931	1
ENSG00000149809	11	1	64636859	64636913	64637268	64637462	91	1	3	2	97	0.496992	0.00630765	1
ENSG00000138030	2	1	27228996	27229130	27229319	27229453	1	21	5	5	32	-0.539792	0.00634965	1
ENSG00000138030	2	1	27228993	27229130	27229319	27229453	1	21	5	5	32	-0.539792	0.00634965	1
ENSG00000117152	1	1	159773843	159773947	159774253	159774314	155	0	0	1	156	1	0.00641026	1
ENSG00000166508	7	-1	99341477	99341297	99340989	99340852	154	0	0	1	155	1	0.00645161	1
ENSG00000118308	12	1	25110566	25110713	25112357	25112449	0	17	3	2	22	-0.732695	0.00649351	1
ENSG00000158201	18	-1	17517924	17517879	17498189	17498077	16	0	0	2	18	1	0.00653595	1
ENSG00000124570	6	-1	2906329	2906203	2905611	2905494	1	0	0	151	152	1	0.00657895	1
ENSG00000067182	12	-1	6313671	6313518	6313292	6313164	150	0	0	1	151	1	0.00662252	1
ENSG00000164535	7	-1	6258939	6258824	6249404	6249233	39	2	0	2	43	0.689645	0.00664452	1
ENSG00000164535	7	-1	6258975	6258824	6249404	6249233	39	2	0	2	43	0.689645	0.00664452	1
ENSG00000120265	6	1	150184412	150184516	150186388	150186419	147	0	0	1	148	1	0.00675676	1
ENSG00000134291	12	1	46646733	46646782	46647258	46647311	145	0	0	1	146	1	0.00684932	1
ENSG00000089289	X	1	69136594	69137006	69137394	69137687	144	0	0	1	145	1	0.00689655	1
ENSG00000168310	4	-1	185714516	185714470	185704578	185704461	27	0	1	2	30	0.801784	0.00689655	1
ENSG00000114786	3	1	51996203	51996252	51996365	51996509	27	0	1	2	30	0.801784	0.00689655	1
ENSG00000114786	3	1	51996044	51996117	51996203	51996252	27	1	0	2	30	0.801784	0.00689655	1
ENSG00000137409	6	-1	37045537	37045441	37045168	37045055	1	0	0	141	142	1	0.00704225	1
ENSG00000163702	3	1	9935019	9935093	9935184	9935282	59	0	4	2	65	0.558721	0.00721154	1
ENSG00000163702	3	1	9935019	9935093	9935184	9935293	59	0	4	2	65	0.558721	0.00721154	1
ENSG00000117697	1	-1	209344163	209344109	209301338	209301271	46	1	1	2	50	0.64539	0.0072449	1
ENSG00000168374	3	-1	57545231	57545151	57544774	57544665	409	2	0	1	412	0.575944	0.00728155	1
ENSG00000143774	1	1	224635560	224635720	224636060	224636265	1	0	0	136	137	1	0.00729927	1
ENSG00000118113	11	-1	102099487	102099421	102099019	102098932	2	0	0	15	17	1	0.00735294	1
ENSG00000002822	7	-1	2043019	2042860	2038426	2038286	15	0	0	2	17	1	0.00735294	1
ENSG00000131467	17	1	38240058	38240120	38240315	38240419	134	0	0	1	135	1	0.00740741	1
ENSG00000050426	12	1	49729063	49729235	49732142	49732257	35	37	0	8	80	0.293972	0.00743606	1
ENSG00000050426	12	1	49729084	49729235	49732142	49732257	35	37	0	8	80	0.293972	0.00743606	1
ENSG00000163516	2	1	219922155	219922267	219922487	219922589	58	0	4	2	64	0.558416	0.00744048	1
ENSG00000099957	22	1	19696832	19696903	19701519	19701594	6	1	0	5	12	0.845154	0.00757576	1
ENSG00000149476	11	1	60859888	60859984	60860251	60860438	1	0	0	129	130	1	0.00769231	1
ENSG00000186575	22	1	28357294	28357419	28359633	28359755	12	1	1	4	18	0.723077	0.00770308	1
ENSG00000105677	19	1	40729414	40729550	40729687	40729771	126	0	0	1	127	1	0.00787402	1
ENSG00000172671	10	-1	45442559	45441413	45440092	45440037	5	0	0	4	9	1	0.00793651	1
ENSG00000148337	9	-1	128032277	128032162	128029767	128029696	66	5	0	2	73	0.515358	0.00799087	1
ENSG00000148337	9	-1	128032231	128032162	128029767	128029696	66	5	0	2	73	0.515358	0.00799087	1
ENSG00000124299	19	-1	38693901	38693774	38683747	38683684	124	0	0	1	125	1	0.008	1
ENSG00000055070	1	1	16462351	16462427	16463176	16463225	1	0	0	124	125	1	0.008	1
ENSG00000196924	X	-1	153100256	153100124	153099422	153099246	124	0	0	1	125	1	0.008	1
ENSG00000161203	3	1	185381575	185381716	185382186	185382305	248	1	0	1	250	0.705685	0.008	1
ENSG00000161203	3	1	185381682	185381716	185382186	185382305	248	1	0	1	250	0.705685	0.008	1
ENSG00000124678	6	-1	35215980	35215775	35211973	35211862	3	8	40	16	67	-0.341145	0.00804937	1
ENSG00000100938	14	1	23772265	23772386	23772525	23772632	121	0	0	1	122	1	0.00819672	1
ENSG00000100938	14	1	23772265	23772386	23772525	23772644	121	0	0	1	122	1	0.00819672	1
ENSG00000100938	14	1	23772265	23772386	23772525	23772639	121	0	0	1	122	1	0.00819672	1
ENSG00000169710	17	-1	77632517	77632329	77632087	77631857	120	0	0	1	121	1	0.00826446	1
ENSG00000124767	6	-1	38758629	38758562	38757855	38757766	119	0	0	1	120	1	0.00833333	1
ENSG00000033170	14	1	65258246	65258492	65260618	65260794	7	0	0	3	10	1	0.00833333	1
ENSG00000171055	2	-1	36699659	36699579	36697307	36697232	7	0	0	3	10	1	0.00833333	1
ENSG00000183077	17	1	73710175	73710279	73710379	73710427	7	0	0	3	10	1	0.00833333	1
ENSG00000135317	6	-1	86334014	86333971	86331856	86331769	14	0	0	2	16	1	0.00833333	1
ENSG00000069966	15	-1	50207733	50207685	50205533	50205437	14	0	0	2	16	1	0.00833333	1
ENSG00000112655	6	1	43214565	43214698	43214852	43214987	14	0	0	2	16	1	0.00833333	1
ENSG00000173264	11	1	63811769	63811994	63812113	63812262	14	0	0	2	16	1	0.00833333	1
ENSG00000158089	2	-1	31259770	31259671	31249344	31249260	2	0	0	14	16	1	0.00833333	1
ENSG00000101003	20	1	25342426	25342490	25345740	25345838	24	0	1	2	27	0.8	0.00854701	1
ENSG00000096088	6	-1	41820230	41820113	41819105	41818987	116	0	0	1	117	1	0.00854701	1
ENSG00000169347	16	-1	20243079	20242986	20242813	20242639	1	0	0	116	117	1	0.00854701	1
ENSG00000166913	20	1	42948934	42949033	42949703	42949797	2	0	19	201	222	0.29498	0.0085606	1
ENSG00000105819	7	1	102538240	102538438	102538809	102538888	115	0	0	1	116	1	0.00862069	1
ENSG00000026508	11	1	35154698	35154863	35158397	35158530	341	2	0	1	344	0.575665	0.00872093	1
ENSG00000132823	20	-1	42269647	42269608	42269373	42269339	1	0	0	113	114	1	0.00877193	1
ENSG00000165995	10	1	18843171	18843304	18843915	18843976	0	11	3	1	15	-0.829156	0.00879121	1
ENSG00000175274	11	-1	44919204	44919130	44918874	44918641	3	1	0	11	15	0.829156	0.00879121	1
ENSG00000135778	1	1	229398038	229398200	229398828	229398924	62	0	5	2	69	0.514191	0.00895141	1
ENSG00000130726	19	1	63748604	63748716	63748943	63749075	110	0	0	1	111	1	0.00900901	1
ENSG00000169347	16	-1	20245290	20245161	20243025	20242639	0	110	1	0	111	-1	0.00900901	1
ENSG00000119414	9	-1	125002739	125002674	125000215	125000074	23	0	1	2	26	0.799305	0.00923077	1
ENSG00000188130	22	-1	48998079	48997968	48997850	48997821	23	1	0	2	26	0.799305	0.00923077	1
ENSG00000188130	22	-1	48998079	48997968	48997850	48997674	23	1	0	2	26	0.799305	0.00923077	1
ENSG00000127054	1	-1	1298590	1298480	1296396	1296299	0	1	107	0	108	-1	0.00925926	1
ENSG00000127054	1	-1	1298590	1298480	1296396	1295759	0	1	107	0	108	-1	0.00925926	1
ENSG00000163463	1	-1	151958177	151958114	151955406	151955336	107	0	0	1	108	1	0.00925926	1
ENSG00000133872	8	-1	30043976	30043835	30043197	30043046	107	0	0	1	108	1	0.00925926	1
ENSG00000163463	1	-1	151958177	151958114	151955406	151955340	107	0	0	1	108	1	0.00925926	1
ENSG00000005893	X	-1	119371307	119371094	119364865	119364707	106	0	0	1	107	1	0.00934579	1
ENSG00000132780	1	1	45739701	45739781	45741247	45741356	106	0	0	1	107	1	0.00934579	1
ENSG00000140395	15	-1	76372669	76372564	76372185	76372013	105	0	0	1	106	1	0.00943396	1
ENSG00000117640	1	1	25836939	25837048	25837252	25837463	104	0	0	1	105	1	0.00952381	1
ENSG00000147065	X	1	64704396	64704524	64706469	64706574	1	0	0	104	105	1	0.00952381	1
ENSG00000138380	2	1	203632089	203632209	203632969	203633196	13	0	0	2	15	1	0.00952381	1
ENSG00000068654	2	-1	86238953	86238749	86237541	86237392	13	0	0	2	15	1	0.00952381	1
ENSG00000156599	11	1	57214079	57214251	57214383	57214485	13	0	0	2	15	1	0.00952381	1
ENSG00000113761	5	1	176403996	176404140	176410358	176410543	16	4	1	5	26	0.560889	0.00966859	1
ENSG00000188529	1	-1	24050613	24050509	24046873	24046770	102	0	0	1	103	1	0.00970874	1
ENSG00000184674	22	-1	22706341	22706254	22704065	22703915	41	2	10	5	58	0.38553	0.00975594	1
ENSG00000120438	6	-1	160176939	160176829	160176290	160176109	101	0	0	1	102	1	0.00980392	1
ENSG00000075415	12	1	97491679	97491907	97491973	97492094	0	1	101	0	102	-1	0.00980392	1
ENSG00000159322	15	-1	70835841	70835645	70835048	70834950	22	0	1	2	25	0.798549	0.01	1
ENSG00000096467	6	-1	31777886	31777830	31777096	31777030	22	1	0	2	25	0.798549	0.01	1
ENSG00000114786	3	1	51995311	51995387	51995471	51995560	22	1	0	2	25	0.798549	0.01	1
ENSG00000173848	10	1	5483793	5483900	5484321	5484488	99	0	0	1	100	1	0.01	1
ENSG00000169764	2	1	63995115	63995218	63996614	63996721	98	0	0	1	99	1	0.010101	1
ENSG00000169764	2	1	63995091	63995218	63996614	63996721	98	0	0	1	99	1	0.010101	1
ENSG00000148737	10	1	114908416	114908466	114909669	114909741	4	1	0	7	12	0.83666	0.010101	1
ENSG00000076043	11	1	113819788	113819865	113820518	113820584	4	1	0	7	12	0.83666	0.010101	1
ENSG00000157538	21	-1	37534810	37534667	37532780	37532631	40	0	3	2	45	0.609994	0.010101	1
ENSG00000005448	2	1	74561652	74561714	74562101	74562167	97	0	0	1	98	1	0.0102041	1
ENSG00000168522	8	1	43033392	43033477	43038401	43038515	84	0	8	2	94	0.427327	0.0102951	1
ENSG00000026508	11	1	35174869	35174997	35176244	35176369	2	0	8	84	94	0.427327	0.0102951	1
ENSG00000141959	21	1	44569167	44569228	44569464	44569575	96	0	0	1	97	1	0.0103093	1
ENSG00000148346	9	1	127993471	127993550	127993739	127993858	96	0	0	1	97	1	0.0103093	1
ENSG00000143119	1	1	111148991	111149065	111149624	111149719	95	0	0	1	96	1	0.0104167	1
ENSG00000198865	5	-1	42844146	42844010	42842967	42842755	565	2	1	1	569	0.405726	0.0105263	1
ENSG00000198865	5	-1	42844225	42844010	42842967	42842755	565	2	1	1	569	0.405726	0.0105263	1
ENSG00000138757	4	-1	76940093	76939920	76939377	76939287	94	0	0	1	95	1	0.0105263	1
ENSG00000076944	19	1	7610617	7610693	7611617	7611695	94	0	0	1	95	1	0.0105263	1
ENSG00000196954	11	-1	104327942	104327833	104327035	104326862	93	0	0	1	94	1	0.0106383	1
ENSG00000196954	11	-1	104328000	104327833	104327035	104326862	93	0	0	1	94	1	0.0106383	1
ENSG00000183765	22	-1	27445666	27445519	27445465	27445428	0	30	2	2	34	-0.684653	0.0106952	1
ENSG00000175792	3	-1	129303189	129303100	129302285	129302136	92	0	0	1	93	1	0.0107527	1
ENSG00000148444	10	1	22647588	22647648	22647741	22647797	91	0	0	1	92	1	0.0108696	1
ENSG00000186283	1	1	175783717	175783845	175786420	175786685	56	14	0	3	73	0.375735	0.0109332	1
ENSG00000186283	1	1	175783732	175783845	175786420	175786685	56	14	0	3	73	0.375735	0.0109332	1
ENSG00000109861	11	-1	87701012	87700928	87700832	87700745	3	34	0	126	163	0.252688	0.0109659	1
ENSG00000141551	17	-1	77806742	77806594	77804409	77804181	90	0	0	1	91	1	0.010989	1
ENSG00000188313	3	-1	147738529	147738481	147737050	147737025	3	0	1	10	14	0.825723	0.010989	1
ENSG00000006756	X	-1	2837167	2837018	2833426	2833305	12	0	0	2	14	1	0.010989	1
ENSG00000074266	11	1	85654773	85654906	85657146	85657251	12	0	0	2	14	1	0.010989	1
ENSG00000156265	21	1	29424987	29425115	29427498	29427606	10	0	1	3	14	0.825723	0.010989	1
ENSG00000122970	12	1	109117062	109117130	109117233	109117358	2	0	0	12	14	1	0.010989	1
ENSG00000099904	22	1	18501797	18501969	18502192	18502294	12	0	0	2	14	1	0.010989	1
ENSG00000112033	6	1	35495882	35496036	35497575	35497713	12	0	0	2	14	1	0.010989	1
ENSG00000161249	19	-1	40689407	40689221	40688927	40688868	2	0	3	38	43	0.608877	0.0110742	1
ENSG00000196091	12	1	100578850	100578908	100580628	100580670	20	0	26	9	55	0.334367	0.0111046	1
ENSG00000026508	11	1	35192975	35193037	35197439	35197510	89	0	0	1	90	1	0.0111111	1
ENSG00000089053	12	-1	120248404	120248325	120247528	120247419	177	0	1	1	179	0.705118	0.0111732	1
ENSG00000092330	14	-1	23781040	23780936	23780822	23780721	88	0	0	1	89	1	0.011236	1
ENSG00000161955	17	1	7403109	7403338	7403665	7403743	36	1	1	2	40	0.63964	0.011336	1
ENSG00000134108	3	1	5188835	5188908	5189332	5189425	87	0	0	1	88	1	0.0113636	1
ENSG00000170540	16	-1	18714404	18714287	18713506	18713422	87	0	0	1	88	1	0.0113636	1
ENSG00000143164	1	1	164716677	164716847	164723884	164723943	4	0	3	11	18	0.670059	0.0114379	1
ENSG00000110092	11	1	69166980	69167195	69167781	69167940	84	0	0	1	85	1	0.0117647	0
ENSG00000140848	16	1	55726188	55726239	55728562	55728695	20	1	0	2	23	0.796819	0.0118577	0
ENSG00000164828	7	1	661296	661493	662398	662481	3	0	0	6	9	1	0.0119048	0
ENSG00000182923	3	1	135759682	135759887	135760690	135760969	3	0	0	6	9	1	0.0119048	0
ENSG00000138674	4	-1	84140904	84140866	84140040	84139963	6	0	0	3	9	1	0.0119048	0
ENSG00000071894	8	-1	145601496	145601366	145599193	145599070	3	0	0	6	9	1	0.0119048	0
ENSG00000034152	17	1	21139580	21139674	21139991	21140115	2	1	1	35	39	0.638889	0.0119269	0
ENSG00000163346	1	-1	151737084	151737020	151736946	151736781	81	0	0	1	82	1	0.0121951	0
ENSG00000167658	19	-1	3928608	3928426	3928345	3928213	81	0	0	1	82	1	0.0121951	0
ENSG00000104870	19	1	54708951	54709202	54709280	54709555	162	1	0	1	164	0.704934	0.0121951	0
ENSG00000119471	9	1	112250742	112250856	112258676	112258779	13	2	0	3	18	0.72111	0.0122549	0
ENSG00000168003	11	1	62410509	62410616	62412183	62412266	0	1	79	0	80	-1	0.0125	0
ENSG00000113811	3	-1	53897550	53897460	53896001	53895918	78	0	0	1	79	1	0.0126582	0
ENSG00000145907	5	1	151153913	151154003	151155233	151155329	77	0	0	1	78	1	0.0128205	0
ENSG00000164048	3	1	48273205	48273516	48274423	48274455	2	0	0	11	13	1	0.0128205	0
ENSG00000186017	19	-1	41656200	41656074	41655748	41655653	11	0	0	2	13	1	0.0128205	0
ENSG00000008513	8	-1	134558025	134557703	134557499	134557144	11	0	0	2	13	1	0.0128205	0
ENSG00000104529	8	-1	144747831	144747729	144747384	144747188	1	0	2	230	233	0.574856	0.0128755	0
ENSG00000171204	11	1	85017824	85017895	85019837	85020008	0	2	74	8	84	-0.424839	0.0129088	0
ENSG00000176715	16	1	87692500	87692672	87694571	87695256	5	0	1	5	11	0.833333	0.012987	0
ENSG00000149131	11	1	57130059	57130262	57130457	57130596	76	0	0	1	77	1	0.012987	0
ENSG00000115677	2	-1	241928678	241928606	241928510	241928359	1	0	0	75	76	1	0.0131579	0
ENSG00000126457	19	1	54875556	54875657	54876979	54877134	300	0	3	1	304	0.497519	0.0131579	0
ENSG00000140495	15	-1	70427153	70427081	70426105	70425922	47	2	1	2	52	0.547619	0.0132127	0
ENSG00000128789	18	1	12708516	12708634	12710509	12710682	73	0	0	1	74	1	0.0135135	0
ENSG00000180304	15	-1	62769801	62769626	62768421	62768336	214	2	0	1	217	0.574671	0.0138249	0
ENSG00000125651	19	-1	6340648	6340455	6338570	6338400	71	0	0	1	72	1	0.0138889	0
ENSG00000171680	1	-1	6457453	6457398	6457296	6457189	13	1	2	4	20	0.629941	0.0139319	0
ENSG00000112664	6	-1	34417727	34417617	34371440	34371396	70	0	0	1	71	1	0.0140845	0
ENSG00000115307	2	-1	74666372	74666253	74666145	74666030	70	0	0	1	71	1	0.0140845	0
ENSG00000101150	20	1	61984516	61984617	61990987	61991035	70	0	0	1	71	1	0.0140845	0
ENSG00000071553	X	1	153182124	153182164	153182828	153182913	69	0	0	1	70	1	0.0142857	0
ENSG00000130755	19	-1	44518011	44517915	44517790	44517741	18	1	0	2	21	0.794719	0.0142857	0
ENSG00000049759	18	1	54159250	54159381	54159890	54160009	18	0	1	2	21	0.794719	0.0142857	0
ENSG00000117394	1	-1	43064799	43064637	43064544	43064357	68	0	0	1	69	1	0.0144928	0
ENSG00000124164	20	1	56447407	56447487	56449369	56449545	67	0	0	1	68	1	0.0147059	0
ENSG00000156990	3	-1	9857489	9857382	9857300	9857216	67	0	0	1	68	1	0.0147059	0
ENSG00000114956	2	1	74085501	74085688	74089367	74089514	59	42	0	5	106	0.249288	0.0151364	0
ENSG00000163466	2	1	218925078	218925273	218926598	218926962	1	3	0	260	264	0.49714	0.0151515	0
ENSG00000087586	20	-1	54392787	54392733	54391639	54391448	65	0	0	1	66	1	0.0151515	0
ENSG00000116521	1	-1	152040521	152040362	152040250	152040149	65	0	0	1	66	1	0.0151515	0
ENSG00000116521	1	-1	152040517	152040362	152040250	152040149	65	0	0	1	66	1	0.0151515	0
ENSG00000089127	12	1	111809061	111809349	111811576	111811760	65	0	0	1	66	1	0.0151515	0
ENSG00000116521	1	-1	152040521	152040362	152040250	152040162	65	0	0	1	66	1	0.0151515	0
ENSG00000135679	12	1	67515876	67516031	67516719	67516796	6	1	0	4	11	0.828079	0.0151515	0
ENSG00000061455	5	1	122519477	122519604	122523107	122523231	4	1	0	6	11	0.828079	0.0151515	0
ENSG00000138162	10	1	123978851	123978991	123979856	123979945	4	1	0	6	11	0.828079	0.0151515	0
ENSG00000062822	19	1	55589044	55589132	55590094	55590219	2	0	0	10	12	1	0.0151515	0
ENSG00000143110	1	1	111731998	111732092	111732390	111732439	10	0	0	2	12	1	0.0151515	0
ENSG00000162144	11	-1	60881876	60881781	60880776	60880578	129	0	1	1	131	0.704382	0.0152672	0
ENSG00000124702	6	1	43094059	43094272	43094349	43094435	64	0	0	1	65	1	0.0153846	0
ENSG00000138029	2	1	26388766	26388837	26388949	26388993	63	0	0	1	64	1	0.015625	0
ENSG00000131373	3	-1	15606123	15606051	15603113	15603036	50	8	1	3	62	0.393607	0.0156764	0
ENSG00000140526	15	1	87448138	87448279	87448417	87448505	2	1	0	17	20	0.793492	0.0157895	0
ENSG00000090006	19	1	45814635	45814766	45814846	45814970	7	8	2	19	36	0.42289	0.0158428	0
ENSG00000160049	1	-1	10463661	10463500	10461655	10461513	122	0	1	1	124	0.704226	0.016129	0
ENSG00000074201	11	-1	77014511	77014410	77013763	77013656	121	0	1	1	123	0.704203	0.0162602	0
ENSG00000183597	22	1	18415437	18415628	18418020	18418090	6	0	2	5	13	0.731925	0.016317	0
ENSG00000183597	22	1	18415514	18415628	18418020	18418090	6	0	2	5	13	0.731925	0.016317	0
ENSG00000132965	13	1	30224189	30224259	30228081	30228162	60	0	0	1	61	1	0.0163934	0
ENSG00000028528	15	1	62197369	62197496	62198040	62198106	60	0	0	1	61	1	0.0163934	0
ENSG00000110711	11	1	67011053	67011232	67013314	67013502	178	2	0	1	181	0.574134	0.0165746	0
ENSG00000148985	11	1	3800715	3800799	3801419	3801546	3	4	2	40	49	0.440386	0.0165852	0
ENSG00000170502	4	1	88713312	88713551	88716608	88716703	59	0	0	1	60	1	0.0166667	0
ENSG00000161800	12	-1	48701227	48701112	48699856	48699794	1	0	0	59	60	1	0.0166667	0
ENSG00000135679	12	1	67496859	67496992	67500372	67500421	6	0	3	6	15	0.666667	0.0167832	0
ENSG00000179151	15	-1	72754536	72754355	72751168	72750849	58	0	0	1	59	1	0.0169492	0
ENSG00000163430	3	-1	121604455	121604345	121601496	121601420	57	0	0	1	58	1	0.0172414	0
ENSG00000077782	8	-1	38399850	38399700	38398616	38398472	0	1	57	0	58	-1	0.0172414	0
ENSG00000140307	15	-1	57731817	57731697	57730264	57730160	57	0	0	1	58	1	0.0172414	0
ENSG00000158578	X	-1	54933906	54933809	54933349	54933211	1	0	0	57	58	1	0.0172414	0
ENSG00000115204	2	-1	27457040	27456966	27447627	27447512	36	4	0	2	42	0.547723	0.0174216	0
ENSG00000123349	12	1	51975890	51976326	51976481	51976602	0	213	2	31	246	-0.230013	0.0175212	0
ENSG00000197711	16	1	70647930	70648031	70650514	70650588	56	0	0	1	57	1	0.0175439	0
ENSG00000143416	1	-1	148152453	148152271	148152002	148151317	56	0	0	1	57	1	0.0175439	0
ENSG00000153391	18	-1	31323347	31323294	31321401	31321348	2	0	1	16	19	0.792118	0.0175439	0
ENSG00000149929	16	-1	29914285	29914165	29914039	29913925	56	0	0	1	57	1	0.0175439	0
ENSG00000180879	X	1	152583760	152583834	152584027	152584116	167	0	2	1	170	0.573924	0.0176471	0
ENSG00000073009	X	1	153350451	153350569	153352326	153352478	29	3	0	2	34	0.60208	0.0178253	0
ENSG00000073009	X	1	153350454	153350569	153352326	153352478	29	3	0	2	34	0.60208	0.0178253	0
ENSG00000107643	10	1	49302137	49302208	49302563	49302634	0	3	5	0	8	-1	0.0178571	0
ENSG00000184708	22	-1	30184507	30184221	30183673	30183472	5	0	0	3	8	1	0.0178571	0
ENSG00000139323	12	-1	88367974	88367859	88366739	88366606	5	0	0	3	8	1	0.0178571	0
ENSG00000120802	12	1	97440688	97440783	97441197	97441307	5	0	0	3	8	1	0.0178571	0
ENSG00000058799	1	-1	54067157	54066938	54066678	54066601	5	0	0	3	8	1	0.0178571	0
ENSG00000128805	10	-1	49357813	49357685	49337940	49337733	5	0	0	3	8	1	0.0178571	0
ENSG00000196793	10	-1	43389131	43389091	43383475	43383353	5	0	0	3	8	1	0.0178571	0
ENSG00000150768	11	1	111409338	111409464	111413207	111413394	9	0	0	2	11	1	0.0181818	0
ENSG00000175455	3	-1	125157652	125157583	125157502	125157380	8	1	0	3	12	0.816497	0.0181818	0
ENSG00000100462	14	-1	22467260	22467175	22466663	22466575	0	9	2	0	11	-1	0.0181818	0
ENSG00000172716	17	-1	30718832	30718735	30718175	30718079	3	0	1	8	12	0.816497	0.0181818	0
ENSG00000113494	5	-1	35104737	35104638	35104144	35104075	9	0	0	2	11	1	0.0181818	0
ENSG00000134077	3	1	9394503	9394572	9397187	9397302	9	0	0	2	11	1	0.0181818	0
ENSG00000171307	10	1	99203277	99203410	99204461	99204546	9	0	0	2	11	1	0.0181818	0
ENSG00000172037	3	-1	49145100	49144928	49144842	49144707	9	0	0	2	11	1	0.0181818	0
ENSG00000145191	3	1	185338110	185338565	185338656	185338736	54	0	0	1	55	1	0.0181818	0
ENSG00000115234	2	1	27507141	27507258	27507558	27507631	4	378	2	13	397	-0.192013	0.0183375	0
ENSG00000138430	2	-1	174813910	174813830	174813512	174813415	53	0	0	1	54	1	0.0185185	0
ENSG00000197965	1	1	164473170	164473383	164474131	164474263	53	0	0	1	54	1	0.0185185	0
ENSG00000185379	17	-1	30458579	30458498	30458254	30458120	13	1	1	3	18	0.678571	0.0186275	0
ENSG00000026508	11	1	35158397	35158530	35164955	35165023	317	1	2	1	321	0.403763	0.0186332	0
ENSG00000048162	5	-1	175747950	175747842	175746516	175746447	105	1	0	1	107	0.703763	0.0186916	0
ENSG00000048162	5	-1	175746516	175746447	175744934	175744828	104	0	1	1	106	0.703732	0.0188679	0
ENSG00000088682	16	1	56047917	56048059	56048344	56048428	103	1	0	1	105	0.703699	0.0190476	0
ENSG00000178035	3	-1	49040969	49040868	49040759	49040691	720	13	0	1	734	0.264881	0.0190736	0
ENSG00000178035	3	-1	49040969	49040868	49040759	49040685	720	13	0	1	734	0.264881	0.0190736	0
ENSG00000187778	12	-1	48246891	48246772	48246265	48246127	154	0	2	1	157	0.573637	0.0191083	0
ENSG00000111641	12	-1	6546249	6546204	6546044	6545956	51	0	0	1	52	1	0.0192308	0
ENSG00000132780	1	1	45737020	45737130	45739701	45739781	102	0	1	1	104	0.703666	0.0192308	0
ENSG00000185049	4	-1	1960688	1960502	1958827	1958666	101	0	1	1	103	0.703632	0.0194175	0
ENSG00000185049	4	-1	1960598	1960502	1958827	1958666	101	0	1	1	103	0.703632	0.0194175	0
ENSG00000185049	4	-1	1960673	1960502	1958827	1958666	101	0	1	1	103	0.703632	0.0194175	0
ENSG00000163565	1	1	155828160	155828327	155832295	155832462	2	10	11	7	30	-0.439388	0.01947	0
ENSG00000143537	1	1	151846964	151847038	151847453	151847666	5	2	4	17	28	0.485662	0.0195754	0
ENSG00000143537	1	1	151846964	151847038	151847453	151847524	5	2	4	17	28	0.485662	0.0195754	0
ENSG00000143537	1	1	151846967	151847038	151847453	151847524	5	2	4	17	28	0.485662	0.0195754	0
ENSG00000143537	1	1	151846967	151847038	151847453	151847666	5	2	4	17	28	0.485662	0.0195754	0
ENSG00000156990	3	-1	9857300	9857216	9856991	9856868	49	0	0	1	50	1	0.02	0
ENSG00000100558	14	-1	66929711	66929620	66929319	66929132	49	0	0	1	50	1	0.02	0
ENSG00000166963	15	1	41600131	41600213	41600462	41600602	49	0	0	1	50	1	0.02	0
ENSG00000111203	12	1	2796650	2796745	2797336	2797377	49	0	0	1	50	1	0.02	0
ENSG00000086061	9	1	33016811	33016988	33019883	33019987	292	2	1	1	296	0.40338	0.0202016	0
ENSG00000163719	3	1	9706648	9706827	9714395	9714550	7	2	1	6	16	0.629941	0.0202797	0
ENSG00000169045	5	-1	178977930	178977752	178977667	178977596	48	0	0	1	49	1	0.0204082	0
ENSG00000176393	1	1	198702161	198702273	198702444	198702552	48	0	0	1	49	1	0.0204082	0
ENSG00000012124	19	1	40515290	40515667	40518779	40519084	48	0	0	1	49	1	0.0204082	0
ENSG00000089053	12	-1	120231951	120231870	120231195	120231106	96	0	1	1	98	0.703452	0.0204082	0
ENSG00000168958	2	1	228018899	228019010	228020847	228021067	80	0	12	2	94	0.352454	0.020819	0
ENSG00000182492	X	1	152293135	152293228	152293352	152293490	47	0	0	1	48	1	0.0208333	0
ENSG00000100181	22	-1	37023753	37023643	37023514	37023366	47	0	0	1	48	1	0.0208333	0
ENSG00000107438	10	-1	97021531	97021380	97018609	97018525	234	0	4	1	239	0.44344	0.0209205	0
ENSG00000109079	17	1	23690561	23690879	23691462	23691631	93	0	1	1	95	0.703336	0.0210526	0
ENSG00000122490	18	-1	75805668	75805561	75804828	75804738	1	0	0	46	47	1	0.0212766	0
ENSG00000132330	2	1	238758710	238758806	238759938	238760118	46	0	0	1	47	1	0.0212766	0
ENSG00000132330	2	1	238758706	238758806	238759938	238760118	46	0	0	1	47	1	0.0212766	0
ENSG00000143190	1	1	164066362	164066462	164071056	164071109	45	0	0	1	46	1	0.0217391	0
ENSG00000189064	X	1	49030360	49030480	49039918	49040038	0	3	10	2	15	-0.707107	0.021978	0
ENSG00000125462	1	-1	153197618	153197519	153190840	153190707	11	28	0	14	53	0.306622	0.0219886	0
ENSG00000064547	19	-1	19599778	19599563	19599313	19599206	2	0	1	14	17	0.788811	0.0220588	0
ENSG00000146267	6	-1	99888144	99887948	99878264	99878041	14	1	0	2	17	0.788811	0.0220588	0
ENSG00000115525	2	-1	85991781	85991641	85990484	85990045	2	1	0	14	17	0.788811	0.0220588	0
ENSG00000133606	7	-1	139626811	139626759	139626316	139626228	1	1	0	88	90	0.703123	0.0222222	0
ENSG00000154319	8	-1	11341540	11341322	11340489	11340339	2	0	0	8	10	1	0.0222222	0
ENSG00000057149	18	-1	59461817	59461627	59461431	59461375	8	0	0	2	10	1	0.0222222	0
ENSG00000183873	3	-1	38630561	38630470	38630329	38630238	0	8	2	0	10	-1	0.0222222	0
ENSG00000002587	4	-1	11103771	11103583	11103121	11102929	2	0	0	8	10	1	0.0222222	0
ENSG00000169359	3	-1	157034532	157034348	157034076	157033959	8	0	0	2	10	1	0.0222222	0
ENSG00000108219	10	1	82212824	82212863	82216177	82216274	2	0	0	8	10	1	0.0222222	0
ENSG00000113716	5	1	149396392	149396693	149397156	149397283	8	0	0	2	10	1	0.0222222	0
ENSG00000163719	3	1	9685403	9685478	9686116	9686176	44	0	0	1	45	1	0.0222222	0
ENSG00000137361	6	1	30568160	30568192	30568297	30568339	44	0	0	1	45	1	0.0222222	0
ENSG00000028203	12	1	94153398	94153483	94159150	94159325	15	0	4	3	22	0.581675	0.0227273	0
ENSG00000134108	3	1	5190702	5190769	5191029	5191099	43	0	0	1	44	1	0.0227273	0
ENSG00000160679	1	1	150427792	150427978	150428776	150428913	43	0	0	1	44	1	0.0227273	0
ENSG00000160679	1	1	150427795	150427978	150428776	150428913	43	0	0	1	44	1	0.0227273	0
ENSG00000028203	12	1	94153394	94153483	94159150	94159325	15	0	4	3	22	0.581675	0.0227273	0
ENSG00000090097	3	-1	51971948	51971866	51971144	51970805	1	8	4	1	14	-0.688889	0.022977	0
ENSG00000090097	3	-1	51971948	51971866	51971144	51970997	1	8	4	1	14	-0.688889	0.022977	0
ENSG00000130600	11	-1	1973997	1973885	1973804	1973682	339	7	0	1	347	0.349959	0.0230548	0
ENSG00000198911	22	1	40619741	40620057	40620524	40620626	1	0	0	42	43	1	0.0232558	0
ENSG00000118705	20	1	35260214	35260309	35260867	35261042	167	1	1	1	170	0.494048	0.0234598	0
ENSG00000142227	19	1	53521899	53521991	53522590	53522692	82	0	1	1	84	0.702834	0.0238095	0
ENSG00000142227	19	1	53521899	53521991	53522590	53522733	82	0	1	1	84	0.702834	0.0238095	0
ENSG00000162496	1	-1	12573706	12573587	12573250	12573012	41	0	0	1	42	1	0.0238095	0
ENSG00000028203	12	1	94138408	94138508	94140185	94140253	1	0	0	41	42	1	0.0238095	0
ENSG00000138030	2	1	27226851	27226967	27229319	27229453	5	1	0	4	10	0.816497	0.0238095	0
ENSG00000197249	14	-1	93925100	93924891	93924753	93924650	2	0	4	30	36	0.542326	0.0238095	0
ENSG00000004866	7	1	116188979	116189158	116190428	116190728	4	1	0	5	10	0.816497	0.0238095	0
ENSG00000167207	16	1	49307999	49308082	49308303	49308386	4	1	0	5	10	0.816497	0.0238095	0
ENSG00000136717	2	-1	127531407	127531279	127525049	127524960	14	0	16	7	37	0.376867	0.0238121	0
ENSG00000171204	11	1	85017824	85017954	85019837	85020008	3	3	74	8	88	-0.306719	0.02412	0
ENSG00000123146	19	1	14368154	14368285	14368889	14369035	3	1	0	7	11	0.810093	0.0242424	0
ENSG00000162664	1	1	90182713	90182824	90184925	90185330	7	1	0	3	11	0.810093	0.0242424	0
ENSG00000079393	10	-1	76537973	76537756	76535632	76535425	3	1	0	7	11	0.810093	0.0242424	0
ENSG00000172780	3	-1	130336495	130336373	130335736	130335615	7	1	0	3	11	0.810093	0.0242424	0
ENSG00000198056	12	-1	55427083	55426977	55426905	55426832	40	0	0	1	41	1	0.0243902	0
ENSG00000135506	12	1	56396139	56396243	56396462	56396562	40	0	0	1	41	1	0.0243902	0
ENSG00000100227	22	-1	41316118	41316041	41312588	41312459	40	0	0	1	41	1	0.0243902	0
ENSG00000111725	12	1	118574489	118574582	118574865	118574979	40	0	0	1	41	1	0.0243902	0
ENSG00000134759	18	1	31994893	31994965	31998436	31998628	40	0	0	1	41	1	0.0243902	0
ENSG00000122694	9	1	36131843	36132088	36134904	36135038	1	0	0	40	41	1	0.0243902	0
ENSG00000178741	15	-1	73006281	73006160	73003164	73003042	40	0	0	1	41	1	0.0243902	0
ENSG00000144381	2	-1	198185606	198185524	198184982	198184887	40	0	0	1	41	1	0.0243902	0
ENSG00000166863	12	-1	55692342	55692185	55690954	55690778	3	3	0	12	18	0.632456	0.0245098	0
ENSG00000114054	3	1	137457396	137457515	137458095	137458163	78	1	0	1	80	0.702617	0.025	0
ENSG00000100926	14	-1	23732315	23731694	23731402	23731217	39	0	0	1	40	1	0.025	0
ENSG00000114698	3	-1	147401562	147401520	147400524	147400298	13	1	0	2	16	0.786796	0.025	0
ENSG00000100141	22	-1	30350424	30350316	30349521	30349393	1	0	0	39	40	1	0.025	0
ENSG00000188603	16	-1	28406363	28406278	28405472	28405400	66	11	0	2	79	0.363137	0.0253165	0
ENSG00000104529	8	-1	144746206	144745960	144744048	144743921	1	2	1	230	234	0.402077	0.025531	0
ENSG00000104529	8	-1	144746110	144745960	144744048	144743921	1	2	1	230	234	0.402077	0.025531	0
ENSG00000182752	9	1	116053472	116053765	116061770	116061962	76	0	1	1	78	0.7025	0.025641	0
ENSG00000101974	X	-1	138545475	138545410	138539434	138539330	0	4	8	3	15	-0.644658	0.025641	0
ENSG00000185627	11	1	241546	241626	241820	241936	38	0	0	1	39	1	0.025641	0
ENSG00000171503	4	1	159959224	159959364	159960952	159961181	38	0	0	1	39	1	0.025641	0
ENSG00000119280	1	-1	227310871	227310661	227298199	227298149	38	0	0	1	39	1	0.025641	0
ENSG00000119280	1	-1	227310883	227310661	227298199	227298149	38	0	0	1	39	1	0.025641	0
ENSG00000081870	1	-1	54107839	54107733	54106134	54106066	38	0	0	1	39	1	0.025641	0
ENSG00000131435	5	1	131626201	131626352	131630056	131630137	38	0	0	1	39	1	0.025641	0
ENSG00000090060	14	1	96096739	96096801	96098909	96098983	18	0	2	2	22	0.67082	0.025974	0
ENSG00000144524	2	1	232484478	232484566	232486321	232486523	75	0	1	1	77	0.702439	0.025974	0
ENSG00000182872	X	1	46795865	46795962	46796072	46796159	37	0	0	1	38	1	0.0263158	0
ENSG00000112640	6	1	43065327	43065404	43082179	43082395	37	0	0	1	38	1	0.0263158	0
ENSG00000166747	16	-1	70399554	70399205	70398132	70398090	1	0	0	37	38	1	0.0263158	0
ENSG00000148444	10	1	22647040	22647103	22647207	22647241	109	2	0	1	112	0.572125	0.0267857	0
ENSG00000069849	3	1	143115192	143115376	143117510	143117560	36	0	0	1	37	1	0.027027	0
ENSG00000068793	15	1	20550780	20551018	20551537	20551684	36	0	0	1	37	1	0.027027	0
ENSG00000167685	19	1	61349428	61349601	61350071	61350389	36	0	0	1	37	1	0.027027	0
ENSG00000141560	17	1	78270071	78270222	78271437	78271528	36	0	0	1	37	1	0.027027	0
ENSG00000178927	17	-1	77998811	77998745	77997861	77997788	34	3	3	3	43	0.418919	0.0271655	0
ENSG00000178927	17	-1	77998786	77998745	77997861	77997788	34	3	3	3	43	0.418919	0.0271655	0
ENSG00000127054	1	-1	1298590	1298484	1297287	1297211	1	2	0	107	110	0.572029	0.0272727	0
ENSG00000140931	16	1	65199713	65199868	65200839	65200934	107	2	0	1	110	0.572029	0.0272727	0
ENSG00000101150	20	1	61987813	61987839	61989361	61989402	1	0	1	71	73	0.702179	0.0273973	0
ENSG00000119820	2	1	32427203	32427356	32428897	32429068	71	1	0	1	73	0.702179	0.0273973	0
ENSG00000160781	1	-1	153028716	153028646	153028525	153028399	60	24	0	3	87	0.281718	0.0275956	0
ENSG00000160781	1	-1	153028851	153028646	153028525	153028399	60	24	0	3	87	0.281718	0.0275956	0
ENSG00000069943	15	1	53399765	53399900	53400761	53400880	7	0	0	2	9	1	0.0277778	0
ENSG00000151692	2	1	7105183	7105287	7105441	7105501	7	0	0	2	9	1	0.0277778	0
ENSG00000147488	8	-1	53296906	53296753	53295961	53295854	7	0	0	2	9	1	0.0277778	0
ENSG00000074964	1	1	17696244	17696304	17697757	17697849	7	0	0	2	9	1	0.0277778	0
ENSG00000115718	2	1	127899891	127900033	127900911	127901028	7	0	0	2	9	1	0.0277778	0
ENSG00000120675	13	1	42531530	42531850	42534326	42534431	2	0	0	7	9	1	0.0277778	0
ENSG00000186376	X	-1	134151919	134151727	134151009	134150918	7	0	0	2	9	1	0.0277778	0
ENSG00000092200	14	1	20863231	20863382	20863830	20864172	7	0	0	2	9	1	0.0277778	0
ENSG00000144681	3	1	36499488	36499588	36501473	36501554	7	0	0	2	9	1	0.0277778	0
ENSG00000074964	1	1	17696188	17696304	17697757	17697849	7	0	0	2	9	1	0.0277778	0
ENSG00000104866	19	1	50333612	50333709	50335334	50335379	7	0	0	2	9	1	0.0277778	0
ENSG00000122299	16	-1	11772344	11772140	11770452	11770388	7	0	0	2	9	1	0.0277778	0
ENSG00000166986	12	1	56169474	56169608	56169946	56170021	35	0	0	1	36	1	0.0277778	0
ENSG00000107959	10	-1	3180483	3180363	3180255	3180179	35	0	0	1	36	1	0.0277778	0
ENSG00000130768	1	1	27947190	27947316	27952124	27952229	1	0	0	35	36	1	0.0277778	0
ENSG00000000938	1	-1	27634582	27634344	27633797	27633695	35	0	0	1	36	1	0.0277778	0
ENSG00000124299	19	-1	38646808	38646733	38645787	38645741	35	0	0	1	36	1	0.0277778	0
ENSG00000100345	22	-1	35009485	35009273	35008959	35008922	35	0	0	1	36	1	0.0277778	0
ENSG00000160679	1	1	150422121	150422202	150423844	150423997	140	1	1	1	143	0.492908	0.0278735	0
ENSG00000081791	5	1	141289738	141289823	141289927	141290023	34	0	0	1	35	1	0.0285714	0
ENSG00000165526	11	-1	125580886	125580793	125580717	125580573	34	0	0	1	35	1	0.0285714	0
ENSG00000167755	19	-1	56158617	56158370	56156948	56156812	34	0	0	1	35	1	0.0285714	0
ENSG00000166839	15	1	63005318	63005422	63006153	63006251	4	0	0	3	7	1	0.0285714	0
ENSG00000139410	12	1	112327655	112327775	112328484	112328681	4	0	0	3	7	1	0.0285714	0
ENSG00000173166	2	-1	204167385	204167305	204160542	204160468	3	0	0	4	7	1	0.0285714	0
ENSG00000135365	11	-1	45924225	45924203	45924130	45923967	0	3	4	0	7	-1	0.0285714	0
ENSG00000008382	19	1	4305946	4306018	4306094	4306170	3	0	0	4	7	1	0.0285714	0
ENSG00000137817	15	-1	70330650	70330602	70329487	70329415	3	0	0	4	7	1	0.0285714	0
ENSG00000136122	13	1	72203420	72203526	72207099	72207144	4	0	0	3	7	1	0.0285714	0
ENSG00000175455	3	-1	125157964	125157892	125157652	125157583	12	1	0	2	15	0.784465	0.0285714	0
ENSG00000168938	5	-1	122392462	122392369	122392319	122392198	0	34	1	0	35	-1	0.0285714	0
ENSG00000159147	21	-1	33877842	33877664	33876422	33876341	11	0	3	3	17	0.626783	0.0294118	0
ENSG00000164002	1	1	40644216	40644390	40644498	40644555	9	0	4	4	17	0.588348	0.0294118	0
ENSG00000123737	4	1	123088594	123088676	123088727	123088833	0	1	33	0	34	-1	0.0294118	0
ENSG00000123737	4	1	123088594	123088676	123088727	123088859	0	1	33	0	34	-1	0.0294118	0
ENSG00000100345	22	-1	35012780	35012532	35009843	35009631	33	0	0	1	34	1	0.0294118	0
ENSG00000087460	20	1	56864004	56864094	56864597	56864663	1	0	0	33	34	1	0.0294118	0
ENSG00000110841	12	1	27677562	27677660	27679110	27679315	33	0	0	1	34	1	0.0294118	0
ENSG00000112478	6	-1	33343494	33343437	33343076	33342943	33	0	0	1	34	1	0.0294118	0
ENSG00000137500	11	-1	82668951	82668832	82667520	82667417	31	5	0	2	38	0.496016	0.029872	0
ENSG00000122490	18	-1	75795010	75794957	75780388	75780172	18	2	16	10	46	0.321314	0.0301566	0
ENSG00000149476	11	1	60859888	60859985	60860252	60860419	1	1	1	129	132	0.492308	0.0301874	0
ENSG00000068903	19	-1	44063216	44063165	44062182	44062112	32	0	0	1	33	1	0.030303	0
ENSG00000033800	15	1	66136872	66136972	66140790	66140841	1	0	0	32	33	1	0.030303	0
ENSG00000148908	10	-1	121265154	121265011	121264957	121264885	0	32	1	0	33	-1	0.030303	0
ENSG00000051108	16	1	55530650	55530772	55531308	55531658	95	0	2	1	98	0.571367	0.0306122	0
ENSG00000136811	9	1	128301991	128302132	128302383	128302499	2	0	3	21	26	0.591608	0.0307692	0
ENSG00000103121	16	-1	79588535	79588420	79572983	79572912	21	3	0	2	26	0.591608	0.0307692	0
ENSG00000073009	X	1	153348084	153348295	153350451	153350569	63	1	0	1	65	0.701561	0.0307692	0
ENSG00000100600	14	-1	92242751	92242581	92240805	92240738	63	1	6	2	72	0.368605	0.0309859	0
ENSG00000100532	14	1	54066517	54066694	54067371	54067518	31	0	0	1	32	1	0.03125	0
ENSG00000128791	18	1	9378038	9378138	9378362	9378418	1	0	0	31	32	1	0.03125	0
ENSG00000118162	19	-1	52678653	52678571	52678448	52678364	31	0	0	1	32	1	0.03125	0
ENSG00000115239	2	-1	53868358	53868246	53867635	53867500	31	0	0	1	32	1	0.03125	0
ENSG00000005893	X	-1	119362164	119362042	119358399	119358336	31	0	0	1	32	1	0.03125	0
ENSG00000130830	X	-1	153582001	153581933	153578379	153578183	61	0	1	1	63	0.701381	0.031746	0
ENSG00000121067	17	-1	45050924	45050865	45045302	45045140	1	0	0	30	31	1	0.0322581	0
ENSG00000160055	1	-1	32356712	32356561	32355891	32355825	30	0	0	1	31	1	0.0322581	0
ENSG00000108515	17	1	4797092	4797150	4797313	4797382	30	0	0	1	31	1	0.0322581	0
ENSG00000128039	4	1	56071169	56071366	56074683	56074817	30	0	0	1	31	1	0.0322581	0
ENSG00000099783	19	1	8442210	8442311	8444548	8444592	30	0	0	1	31	1	0.0322581	0
ENSG00000185896	13	1	113008801	113008922	113011959	113012178	60	0	1	1	62	0.701287	0.0322581	0
ENSG00000163655	3	1	157087923	157088022	157091159	157091248	1	1	0	59	61	0.701189	0.0327869	0
ENSG00000145916	5	1	177494780	177494919	177497715	177497865	1	2	11	0	14	-0.781736	0.032967	0
ENSG00000013561	5	1	141338052	141338579	141339872	141340100	21	0	8	3	32	0.444401	0.0332661	0
ENSG00000105669	19	-1	18877438	18877385	18876661	18876580	29	0	0	1	30	1	0.0333333	0
ENSG00000118046	19	1	1169416	1169499	1170323	1170412	29	0	0	1	30	1	0.0333333	0
ENSG00000075142	7	-1	87484891	87484848	87484096	87483949	29	0	0	1	30	1	0.0333333	0
ENSG00000106477	7	-1	129646032	129645971	129644983	129644914	29	0	0	1	30	1	0.0333333	0
ENSG00000124535	6	1	2713924	2714115	2715353	2715594	29	0	0	1	30	1	0.0333333	0
ENSG00000185049	4	-1	1977004	1976921	1976157	1975956	1	0	3	115	119	0.493603	0.0336134	0
ENSG00000168958	2	1	228037447	228037605	228042735	228042794	5	4	4	21	34	0.395556	0.0342818	0
ENSG00000144021	2	1	96356069	96356270	96356880	96356967	28	0	0	1	29	1	0.0344828	0
ENSG00000134851	4	1	56124167	56124342	56124898	56125080	28	0	0	1	29	1	0.0344828	0
ENSG00000112983	5	-1	137528754	137528302	137528001	137527908	28	0	0	1	29	1	0.0344828	0
ENSG00000172716	17	-1	30718832	30718673	30718195	30718079	3	0	2	8	13	0.69282	0.034965	0
ENSG00000137752	11	-1	104420595	104420329	104419482	104419420	8	2	0	3	13	0.69282	0.034965	0
ENSG00000140950	16	-1	83095254	83095065	83093949	83093828	3	0	2	8	13	0.69282	0.034965	0
ENSG00000131370	3	-1	15289916	15289627	15288182	15288112	1	1	0	55	57	0.700765	0.0350877	0
ENSG00000139428	12	-1	108469388	108469295	108465701	108465644	55	0	1	1	57	0.700765	0.0350877	0
ENSG00000116791	1	-1	74897077	74896914	74892335	74892284	82	0	2	1	85	0.570436	0.0352941	0
ENSG00000149809	11	1	64637268	64637462	64637539	64637642	82	0	2	1	85	0.570436	0.0352941	0
ENSG00000149809	11	1	64637417	64637462	64637539	64637642	82	0	2	1	85	0.570436	0.0352941	0
ENSG00000134910	11	1	124970986	124971108	124972164	124972224	81	0	2	1	84	0.570352	0.0357143	0
ENSG00000167549	17	-1	24970917	24970795	24970333	24970204	6	0	0	2	8	1	0.0357143	0
ENSG00000119328	9	1	108777473	108777524	108778143	108778272	27	0	0	1	28	1	0.0357143	0
ENSG00000115204	2	-1	27446765	27446733	27446470	27446418	27	0	0	1	28	1	0.0357143	0
ENSG00000163534	1	-1	154580802	154580731	154580683	154580622	0	6	2	0	8	-1	0.0357143	0
ENSG00000146409	6	-1	133135038	133134964	133134921	133134799	0	6	2	0	8	-1	0.0357143	0
ENSG00000125354	X	-1	118553040	118552872	118549337	118549205	27	0	0	1	28	1	0.0357143	0
ENSG00000146147	6	1	54133273	54133356	54133497	54133556	2	0	0	6	8	1	0.0357143	0
ENSG00000197580	11	1	111569812	111569927	111570586	111570688	6	0	0	2	8	1	0.0357143	0
ENSG00000156398	10	1	104481470	104481530	104481899	104481965	6	0	0	2	8	1	0.0357143	0
ENSG00000139567	12	1	50593610	50593821	50594025	50594124	6	0	0	2	8	1	0.0357143	0
ENSG00000012048	17	-1	38502832	38502787	38501465	38501389	6	0	0	2	8	1	0.0357143	0
ENSG00000103168	16	-1	82776006	82775958	82774885	82774804	27	0	0	1	28	1	0.0357143	0
ENSG00000089916	14	1	75713988	75714027	75714084	75714138	0	2	6	0	8	-1	0.0357143	0
ENSG00000103168	16	-1	82776167	82775958	82774885	82774804	27	0	0	1	28	1	0.0357143	0
ENSG00000044446	X	-1	18678474	18678445	18677001	18676924	6	0	0	2	8	1	0.0357143	0
ENSG00000074047	2	1	121401167	121401272	121442520	121442721	2	0	0	6	8	1	0.0357143	0
ENSG00000167549	17	-1	24970913	24970795	24970333	24970204	6	0	0	2	8	1	0.0357143	0
ENSG00000044446	X	-1	18678474	18678445	18677001	18676948	6	0	0	2	8	1	0.0357143	0
ENSG00000188128	3_	1	55103	55202	57026	57150	6	0	0	2	8	1	0.0357143	0
ENSG00000163879	1	1	37694021	37694190	37696251	37696429	19	0	3	2	24	0.587754	0.0362319	0
ENSG00000119048	5	1	133744309	133744398	133751915	133752003	52	0	1	1	54	0.700404	0.037037	0
ENSG00000007392	16	-1	217336	217242	210747	210649	26	0	0	1	27	1	0.037037	0
ENSG00000188917	X	-1	100084750	100084604	100083196	100083102	26	0	0	1	27	1	0.037037	0
ENSG00000130479	19	1	17695935	17696017	17696858	17696998	26	0	0	1	27	1	0.037037	0
ENSG00000111145	12	1	95108971	95109087	95109997	95110114	1	0	0	26	27	1	0.037037	0
ENSG00000165689	9	-1	136574982	136574920	136574483	136574344	26	0	0	1	27	1	0.037037	0
ENSG00000111641	12	-1	6543373	6543318	6543198	6543041	26	0	0	1	27	1	0.037037	0
ENSG00000167978	16	1	2760354	2760467	2760606	2760719	26	0	0	1	27	1	0.037037	0
ENSG00000184014	11	-1	9121608	9121526	9120968	9120845	26	0	0	1	27	1	0.037037	0
ENSG00000130755	19	-1	44515606	44515557	44512106	44512024	18	1	1	2	22	0.614035	0.0376623	0
ENSG00000172780	3	-1	130338737	130338672	130336495	130336373	0	2	10	1	13	-0.778499	0.0384615	0
ENSG00000138303	10	-1	73532731	73532614	73532176	73532098	2	0	1	10	13	0.778499	0.0384615	0
ENSG00000172780	3	-1	130338737	130338672	130336495	130336369	0	2	10	1	13	-0.778499	0.0384615	0
ENSG00000105983	7	-1	156129055	156128983	156125962	156125923	25	0	0	1	26	1	0.0384615	0
ENSG00000092531	15	1	40607752	40607910	40609165	40609309	25	0	0	1	26	1	0.0384615	0
ENSG00000178537	3	-1	48896561	48896434	48891885	48891795	25	0	0	1	26	1	0.0384615	0
ENSG00000105983	7	-1	156129055	156128983	156125962	156125909	25	0	0	1	26	1	0.0384615	0
ENSG00000002822	7	-1	1749774	1749564	1711267	1711077	25	0	0	1	26	1	0.0384615	0
ENSG00000186575	22	1	28392369	28392491	28393812	28394029	25	0	0	1	26	1	0.0384615	0
ENSG00000108262	17	-1	24927042	24926956	24926847	24926774	25	0	0	1	26	1	0.0384615	0
ENSG00000104687	8	-1	30680299	30680152	30677194	30677140	25	0	0	1	26	1	0.0384615	0
ENSG00000005486	7	1	75155334	75155455	75155798	75156205	34	2	145	0	181	-0.212139	0.038674	0
ENSG00000063438	5	1	359717	359869	364408	364517	14	0	2	2	18	0.661438	0.0392157	0
ENSG00000057757	1	1	23851234	23851277	23851660	23851737	49	0	1	1	51	0.7	0.0392157	0
ENSG00000181481	17	1	26335761	26335904	26339088	26339250	18	3	0	2	23	0.58554	0.0395257	0
ENSG00000196652	7	1	98762101	98762183	98762443	98762578	4	1	0	4	9	0.8	0.0396825	0
ENSG00000146147	6	1	54121813	54121884	54133124	54133189	4	0	1	4	9	0.8	0.0396825	0
ENSG00000120549	10	1	24871628	24871705	24871818	24873416	4	1	0	4	9	0.8	0.0396825	0
ENSG00000166796	11	1	18393307	18393423	18407858	18408033	24	0	0	1	25	1	0.04	0
ENSG00000042445	2	-1	85489802	85489561	85489022	85488821	24	0	0	1	25	1	0.04	0
ENSG00000063180	19	-1	53840546	53840472	53839638	53839496	24	0	0	1	25	1	0.04	0
ENSG00000166888	12	-1	55780140	55780046	55779953	55779817	24	0	0	1	25	1	0.04	0
ENSG00000168936	4	-1	1688186	1687944	1687839	1687713	1	0	0	24	25	1	0.04	0
ENSG00000115289	2	-1	74645034	74644963	74644839	74644734	24	0	0	1	25	1	0.04	0
ENSG00000131771	17	1	35039319	35039341	35039751	35039826	24	0	0	1	25	1	0.04	0
ENSG00000125454	17	-1	70786011	70785828	70785159	70785029	24	0	0	1	25	1	0.04	0
ENSG00000107164	9	1	130519229	130519286	130521296	130521458	24	0	0	1	25	1	0.04	0
ENSG00000137074	9	-1	32978122	32978081	32977844	32977542	72	0	2	1	75	0.569495	0.04	0
ENSG00000137074	9	-1	32978127	32978081	32977844	32977542	72	0	2	1	75	0.569495	0.04	0
ENSG00000099282	10	1	70913453	70913638	70914903	70914977	48	0	1	1	50	0.699854	0.04	0
ENSG00000123415	12	-1	52868647	52868566	52867956	52867870	2	7	9	4	22	-0.46225	0.0402477	0
ENSG00000178802	15	1	72972055	72972196	72972532	72972714	118	4	0	1	123	0.439821	0.0406504	0
ENSG00000185896	13	1	113011959	113012178	113013025	113013183	70	2	0	1	73	0.569275	0.0410959	0
ENSG00000078328	16	1	7654932	7654971	7661560	7661602	0	9	4	5	18	-0.534522	0.0411765	0
ENSG00000142920	1	1	33216872	33217048	33218648	33218821	17	1	1	2	21	0.611111	0.0413534	0
ENSG00000175224	11	1	46596451	46596501	46599168	46599283	3	6	0	15	24	0.48795	0.041502	0
ENSG00000175224	11	1	46596386	46596501	46599168	46599283	3	6	0	15	24	0.48795	0.041502	0
ENSG00000148481	10	-1	15929948	15929869	15925277	15925217	69	0	2	1	72	0.56916	0.0416667	0
ENSG00000124194	20	1	42325284	42325381	42326499	42326613	23	0	0	1	24	1	0.0416667	0
ENSG00000112983	5	-1	137529696	137529416	137528754	137528302	23	0	0	1	24	1	0.0416667	0
ENSG00000136628	1	-1	216569075	216568939	216568050	216567843	23	0	0	1	24	1	0.0416667	0
ENSG00000083896	4	-1	69024794	69024686	69024603	69024486	23	0	0	1	24	1	0.0416667	0
ENSG00000063241	19	-1	60659024	60658910	60658850	60658815	1	0	0	23	24	1	0.0416667	0
ENSG00000104946	19	1	55077311	55077469	55077833	55077961	23	0	0	1	24	1	0.0416667	0
ENSG00000100347	22	1	42683851	42684007	42684067	42684177	0	1	23	0	24	-1	0.0416667	0
ENSG00000002549	4	1	17274938	17275026	17276348	17276450	23	0	0	1	24	1	0.0416667	0
ENSG00000100271	22	-1	41789094	41788914	41784828	41784694	23	0	0	1	24	1	0.0416667	0
ENSG00000124795	6	-1	18345726	18345591	18344810	18344662	23	0	0	1	24	1	0.0416667	0
ENSG00000197912	16	1	88139781	88139939	88140041	88140090	1	0	0	23	24	1	0.0416667	0
ENSG00000105856	7	1	106423688	106423844	106424569	106424713	23	0	0	1	24	1	0.0416667	0
ENSG00000169919	7	-1	64885339	64885152	64884208	64884056	33	7	0	2	42	0.428174	0.0418118	0
ENSG00000138069	2	-1	65229863	65229768	65227855	65227724	68	0	2	1	71	0.569043	0.0422535	0
ENSG00000101391	20	-1	31439000	31438790	31437237	31437117	31	1	3	2	37	0.46184	0.042471	0
ENSG00000135446	12	-1	56430815	56430706	56430613	56430492	0	111	1	4	116	-0.439367	0.0431034	0
ENSG00000137313	6	-1	30280521	30280412	30276894	30276791	22	1	5	3	31	0.432722	0.0431591	0
ENSG00000144744	3	-1	69189150	69189097	69188656	69188620	22	0	0	1	23	1	0.0434783	0
ENSG00000137496	11	1	71389895	71390018	71390099	71390246	22	0	0	1	23	1	0.0434783	0
ENSG00000166484	17	1	19222802	19223038	19223688	19223853	22	0	0	1	23	1	0.0434783	0
ENSG00000140521	15	-1	87666250	87666197	87666088	87665971	22	0	0	1	23	1	0.0434783	0
ENSG00000141568	17	1	78146947	78147356	78151257	78151409	1	0	0	22	23	1	0.0434783	0
ENSG00000132382	17	-1	4394965	4394795	4394690	4394533	22	0	0	1	23	1	0.0434783	0
ENSG00000100211	22	1	37377461	37377648	37388074	37388167	1	0	0	22	23	1	0.0434783	0
ENSG00000106049	7	-1	27445304	27445195	27442351	27442230	22	0	0	1	23	1	0.0434783	0
ENSG00000111987	6	-1	31874263	31874233	31873805	31873746	66	0	2	1	69	0.568796	0.0434783	0
ENSG00000114026	3	1	9767629	9767876	9768454	9768633	44	0	1	1	46	0.699206	0.0434783	0
ENSG00000127419	4	1	931734	931772	932029	932233	6	20	0	16	42	0.320256	0.0438886	0
ENSG00000134470	10	-1	6048308	6048114	6045810	6045712	9	3	0	3	15	0.612372	0.043956	0
ENSG00000168591	17	1	39620570	39620637	39620801	39620903	15	26	1	12	54	0.270524	0.0439773	0
ENSG00000168591	17	1	39620511	39620637	39620801	39620903	15	26	1	12	54	0.270524	0.0439773	0
ENSG00000151834	4	-1	46155661	46155441	46153200	46153118	13	2	0	2	17	0.658281	0.0441176	0
ENSG00000125871	20	1	17904327	17904546	17916809	17916941	12	1	2	3	18	0.563545	0.0441176	0
ENSG00000122008	5	1	74925459	74925630	74927803	74928759	13	0	2	2	17	0.658281	0.0441176	0
ENSG00000122008	5	1	74925547	74925630	74927803	74928759	13	0	2	2	17	0.658281	0.0441176	0
ENSG00000148180	9	1	121125151	121125224	121139598	121139674	1	4	0	108	113	0.439155	0.0442478	0
ENSG00000087274	4	1	2920631	2920793	2923248	2923399	43	0	1	1	45	0.699025	0.0444444	0
ENSG00000185187	11	-1	400027	399868	398893	398695	37	4	1	2	44	0.418002	0.0445485	0
ENSG00000198099	4	-1	100421634	100421495	100421400	100421373	1	2	0	64	67	0.568535	0.0447761	0
ENSG00000168297	3	1	58330198	58330245	58343281	58343467	42	0	1	1	44	0.698836	0.0454545	0
ENSG00000184867	X	-1	100720632	100720207	100719656	100719592	42	1	0	1	44	0.698836	0.0454545	0
ENSG00000101811	X	1	99889174	99889236	99892649	99892753	21	0	0	1	22	1	0.0454545	0
ENSG00000064225	3	1	99969964	99970063	99972413	99972490	21	0	0	1	22	1	0.0454545	0
ENSG00000184867	X	-1	100720279	100720207	100719656	100719592	42	1	0	1	44	0.698836	0.0454545	0
ENSG00000103174	16	-1	5018187	5017982	5017895	5017848	21	0	0	1	22	1	0.0454545	0
ENSG00000028310	5	-1	937185	937053	934297	934222	21	0	0	1	22	1	0.0454545	0
ENSG00000184867	X	-1	100720267	100720207	100719656	100719592	42	1	0	1	44	0.698836	0.0454545	0
ENSG00000163870	3	-1	128778617	128778531	128778434	128778362	21	0	0	1	22	1	0.0454545	0
ENSG00000138069	2	-1	65236851	65236756	65229863	65229768	63	2	0	1	66	0.568399	0.0454545	0
ENSG00000120662	13	-1	40734467	40734351	40733961	40733827	3	0	2	7	12	0.68313	0.0454545	0
ENSG00000198858	19	-1	853627	853519	853434	853242	2	0	1	9	12	0.774597	0.0454545	0
ENSG00000189064	X	1	49029803	49029894	49039918	49040038	9	0	1	2	12	0.774597	0.0454545	0
ENSG00000059378	7	-1	139199991	139199868	139194823	139194628	9	0	1	2	12	0.774597	0.0454545	0
ENSG00000134283	12	1	41054932	41055143	41065009	41065065	57	14	0	2	73	0.316784	0.0456621	0
ENSG00000100129	22	1	36576072	36576151	36579186	36579247	1160	4	10	1	1175	0.12941	0.0460172	0
ENSG00000138794	4	-1	110977102	110977060	110976528	110976382	41	1	0	1	43	0.698638	0.0465116	0
ENSG00000151834	4	-1	46148656	46148513	46146557	46146405	8	1	2	4	15	0.57735	0.046953	0
ENSG00000135679	12	1	67493601	67493675	67496859	67496992	14	6	0	3	23	0.483046	0.0474308	0
ENSG00000182220	X	1	40212737	40212832	40213015	40213152	80	0	3	1	84	0.490881	0.047619	0
ENSG00000138107	10	-1	104240360	104240296	104238885	104238810	80	0	3	1	84	0.490881	0.047619	0
ENSG00000172113	3	-1	48315017	48314921	48313323	48313221	40	0	1	1	42	0.69843	0.047619	0
ENSG00000155561	7	1	134787471	134787599	134787844	134787980	0	20	1	0	21	-1	0.047619	0
ENSG00000177842	3	1	40527965	40528091	40528897	40529010	2	0	0	5	7	1	0.047619	0
ENSG00000135773	1	1	227197818	227197887	227201993	227202111	5	0	0	2	7	1	0.047619	0
ENSG00000103415	16	1	4473639	4473756	4495486	4495612	5	0	0	2	7	1	0.047619	0
ENSG00000137106	9	1	37414842	37414884	37416612	37416651	2	0	0	5	7	1	0.047619	0
ENSG00000105492	19	-1	56723319	56723226	56722894	56722813	5	0	0	2	7	1	0.047619	0
ENSG00000143224	1	1	157952769	157952887	157953272	157953382	5	0	0	2	7	1	0.047619	0
ENSG00000078589	X	1	78009457	78009505	78013835	78013977	5	0	0	2	7	1	0.047619	0
ENSG00000137103	9	1	35825008	35825215	35825285	35825438	0	5	2	0	7	-1	0.047619	0
ENSG00000052126	12	1	19390043	19390089	19392600	19392720	5	0	0	2	7	1	0.047619	0
ENSG00000196876	12	1	50460253	50460322	50460700	50460822	0	5	2	0	7	-1	0.047619	0
ENSG00000156521	10	-1	71573734	71573604	71572526	71572430	2	0	0	5	7	1	0.047619	0
ENSG00000189050	17	-1	55394759	55394683	55392311	55392211	5	0	0	2	7	1	0.047619	0
ENSG00000072609	12	-1	132035193	132035118	132035091	132035021	0	2	5	0	7	-1	0.047619	0
ENSG00000166682	11	-1	113076100	113075998	113075625	113075527	2	0	0	5	7	1	0.047619	0
ENSG00000108262	17	-1	24932980	24932886	24932524	24932482	20	0	0	1	21	1	0.047619	0
ENSG00000067836	16	-1	4788186	4788073	4787989	4787940	20	0	0	1	21	1	0.047619	0
ENSG00000137959	1	1	78806657	78806705	78807426	78807621	20	0	0	1	21	1	0.047619	0
ENSG00000151116	11	-1	18548500	18548337	18544605	18544470	20	0	0	1	21	1	0.047619	0
ENSG00000104762	8	1	26207099	26207173	26252323	26252420	20	0	0	1	21	1	0.047619	0
ENSG00000160570	19	-1	47413037	47412907	47412882	47412672	1	0	0	20	21	1	0.047619	0
ENSG00000140521	15	-1	87666088	87665971	87665495	87665360	20	0	0	1	21	1	0.047619	0
ENSG00000162392	1	1	54909180	54909394	54911323	54911404	20	0	0	1	21	1	0.047619	0
ENSG00000147419	8	-1	27662034	27661931	27661715	27661513	41	0	10	2	53	0.366042	0.0478955	0
ENSG00000100141	22	-1	30349521	30349393	30348750	30348543	1	1	0	39	41	0.698212	0.0487805	0
ENSG00000164978	9	1	34328711	34328845	34329022	34329164	39	0	1	1	41	0.698212	0.0487805	0
ENSG00000158825	1	1	20676727	20676838	20685641	20685698	39	1	0	1	41	0.698212	0.0487805	0
ENSG00000064115	12	-1	27047590	27047436	27043876	27043726	26	3	3	3	35	0.396552	0.048883	0
ENSG00000010803	1	-1	41287506	41287364	41286449	41286379	6	0	3	4	13	0.617213	0.048951	0
ENSG00000132254	11	-1	6458269	6458129	6457874	6457778	173	0	8	1	182	0.325884	0.0494505	0
ENSG00000132254	11	-1	6458229	6458129	6457874	6457778	173	0	8	1	182	0.325884	0.0494505	0
ENSG00000130775	1	1	27892624	27892730	27893166	27893696	1	0	0	19	20	1	0.05	0
ENSG00000117593	1	1	170537735	170537841	170538985	170539054	19	0	0	1	20	1	0.05	0
ENSG00000132423	6	-1	99934938	99934786	99932082	99931983	19	0	0	1	20	1	0.05	0
ENSG00000089159	12	-1	119116613	119116453	119116184	119116083	2	0	4	19	25	0.52475	0.05	0
ENSG00000103174	16	-1	5017895	5017848	5017381	5017137	19	0	0	1	20	1	0.05	0
ENSG00000156313	X	-1	37903511	37903331	37902715	37902564	3	0	0	3	6	1	0.05	0
ENSG00000103653	15	1	72870211	72870340	72872440	72872642	1	0	0	19	20	1	0.05	0
ENSG00000073008	19	1	49852870	49853018	49853850	49854008	19	0	0	1	20	1	0.05	0
ENSG00000164144	4	1	154085961	154086005	154088430	154088490	1	0	0	19	20	1	0.05	0
ENSG00000179832	8	1	145444976	145445130	145449577	145449742	3	0	0	3	6	1	0.05	0
ENSG00000164896	7	-1	150211971	150211836	150211762	150211648	19	0	0	1	20	1	0.05	0
ENSG00000145147	4	1	20071242	20071345	20071458	20071551	3	0	0	3	6	1	0.05	0
ENSG00000140650	16	1	8807674	8807765	8812437	8812536	19	4	0	2	25	0.52475	0.05	0
ENSG00000137807	15	1	67519297	67519470	67519701	67519880	19	0	0	1	20	1	0.05	0
ENSG00000138400	2	-1	207445735	207445239	207441305	207441164	3	0	0	3	6	1	0.05	0
ENSG00000162666	1	-1	171878477	171878404	171867530	171867355	19	0	0	1	20	1	0.05	0
ENSG00000001167	6	1	41159763	41159909	41165296	41165427	19	0	0	1	20	1	0.05	0
ENSG00000094631	X	1	48432876	48433068	48434762	48434911	19	0	0	1	20	1	0.05	0
ENSG00000131446	5	-1	180168682	180168616	180168418	180168254	3	0	0	3	6	1	0.05	0
ENSG00000149761	11	1	63751616	63751714	63753295	63753392	29	0	7	2	38	0.423099	0.0512091	0
ENSG00000135679	12	1	67500372	67500421	67504410	67504477	6	2	1	5	14	0.57735	0.0512821	0
ENSG00000115561	2	-1	86681093	86681033	86668178	86667999	111	0	5	1	117	0.399353	0.0512821	0
ENSG00000115561	2	-1	86681093	86681033	86668178	86668069	111	0	5	1	117	0.399353	0.0512821	0
ENSG00000158062	1	-1	26307657	26307552	26304964	26304838	36	7	6	5	54	0.28264	0.0526019	0
ENSG00000158062	1	-1	26307628	26307552	26304964	26304838	36	7	6	5	54	0.28264	0.0526019	0
ENSG00000107551	10	1	44787227	44787302	44796346	44796381	1	36	1	0	38	-0.697486	0.0526316	0
ENSG00000171680	1	-1	6459045	6458878	6458779	6458701	36	1	0	1	38	0.697486	0.0526316	0
ENSG00000154016	17	-1	18880118	18879996	18868421	18868253	36	1	0	1	38	0.697486	0.0526316	0
ENSG00000138621	15	1	73122835	73122930	73123780	73123908	36	1	0	1	38	0.697486	0.0526316	0
ENSG00000138621	15	1	73122882	73122930	73123780	73123908	36	1	0	1	38	0.697486	0.0526316	0
ENSG00000152291	2	-1	85465585	85465289	85463779	85463696	18	0	0	1	19	1	0.0526316	0
ENSG00000156711	6	1	36211774	36211803	36212239	36212286	18	0	0	1	19	1	0.0526316	0
ENSG00000084623	1	1	32360865	32361014	32361097	32361224	18	0	0	1	19	1	0.0526316	0
ENSG00000125844	20	-1	17565374	17565222	17564309	17564191	18	0	0	1	19	1	0.0526316	0
ENSG00000106052	7	1	27629208	27629253	27629749	27629897	18	0	0	1	19	1	0.0526316	0
ENSG00000187288	3	-1	9887006	9886848	9886753	9886566	18	0	0	1	19	1	0.0526316	0
ENSG00000130956	9	1	96307547	96307615	96312848	96312931	18	0	0	1	19	1	0.0526316	0
ENSG00000084623	1	1	32360848	32361014	32361097	32361224	18	0	0	1	19	1	0.0526316	0
ENSG00000130589	20	-1	61662124	61661968	61661892	61661725	18	0	0	1	19	1	0.0526316	0
ENSG00000178188	16	1	28786153	28786254	28787828	28787919	18	0	0	1	19	1	0.0526316	0
ENSG00000107679	10	1	124149849	124149894	124156082	124156179	18	0	0	1	19	1	0.0526316	0
ENSG00000186654	22	1	43448147	43448238	43448668	43448808	18	0	0	1	19	1	0.0526316	0
ENSG00000155313	21	1	16158458	16158636	16160456	16160534	18	0	0	1	19	1	0.0526316	0
ENSG00000130414	2	-1	240674267	240674146	240671103	240671024	18	0	0	1	19	1	0.0526316	0
ENSG00000186654	22	1	43448152	43448238	43448668	43448808	18	0	0	1	19	1	0.0526316	0
ENSG00000076242	3	1	37034001	37034094	37036805	37036958	18	0	0	1	19	1	0.0526316	0
ENSG00000119723	14	1	73497911	73498026	73498193	73498359	18	0	0	1	19	1	0.0526316	0
ENSG00000154889	18	-1	11895952	11895737	11887619	11887525	2	2	2	30	36	0.4375	0.052712	0
ENSG00000114098	3	1	139389995	139390070	139411357	139411433	9	3	5	9	26	0.392857	0.0529075	0
ENSG00000058799	1	-1	54066680	54066601	54064415	54064361	0	53	1	2	56	-0.566756	0.0535714	0
ENSG00000175387	18	-1	43703024	43702916	43700538	43700441	1	0	1	35	37	0.697217	0.0540541	0
ENSG00000168679	1	-1	110637630	110637498	110636459	110636316	13	0	6	3	22	0.477567	0.0545455	0
ENSG00000125877	20	1	3141815	3141872	3141965	3142029	52	2	0	1	55	0.566558	0.0545455	0
ENSG00000106012	7	1	2379991	2380038	2381829	2381874	8	0	1	2	11	0.7698	0.0545455	0
ENSG00000163832	3	-1	47527720	47527642	47526748	47526678	52	2	0	1	55	0.566558	0.0545455	0
ENSG00000010810	6	-1	112128164	112128000	112127566	112127411	0	8	2	1	11	-0.7698	0.0545455	0
ENSG00000185009	10	-1	75580259	75580144	75568695	75568570	0	3	31	17	51	-0.311247	0.0547419	0
ENSG00000116353	1	-1	29370388	29370268	29368328	29368203	1	3	0	68	72	0.489323	0.0555556	0
ENSG00000109685	4	1	1907409	1907490	1908612	1908736	17	0	0	1	18	1	0.0555556	0
ENSG00000138617	15	-1	63350463	63350326	63346159	63345953	17	0	0	1	18	1	0.0555556	0
ENSG00000140992	16	1	2551773	2551910	2555555	2555699	17	0	0	1	18	1	0.0555556	0
ENSG00000129422	8	-1	17577041	17576975	17557854	17557652	17	0	0	1	18	1	0.0555556	0
ENSG00000168759	2	-1	96942052	96941949	96941215	96941012	17	0	0	1	18	1	0.0555556	0
ENSG00000130055	X	1	69427847	69427960	69428225	69428328	17	0	0	1	18	1	0.0555556	0
ENSG00000100099	22	-1	25179097	25178965	25178487	25178379	17	0	0	1	18	1	0.0555556	0
ENSG00000145907	5	1	151159643	151159754	151159972	151160015	17	0	0	1	18	1	0.0555556	0
ENSG00000023892	6	1	35388057	35388293	35388381	35388527	17	0	0	1	18	1	0.0555556	0
ENSG00000175137	1	-1	245325211	245325097	245324862	245324353	1	0	0	17	18	1	0.0555556	0
ENSG00000104856	19	1	50229342	50229410	50229549	50229626	17	0	0	1	18	1	0.0555556	0
ENSG00000186141	1	-1	143087339	143087288	143086618	143086558	17	0	0	1	18	1	0.0555556	0
ENSG00000163702	3	1	9946712	9946833	9947084	9947143	17	0	0	1	18	1	0.0555556	0
ENSG00000139617	13	-1	31994407	31994319	31993586	31993510	17	0	0	1	18	1	0.0555556	0
ENSG00000075413	14	1	103011083	103011300	103016477	103016580	17	0	0	1	18	1	0.0555556	0
ENSG00000068354	X	1	48155927	48156084	48159511	48159665	13	10	0	4	27	0.401859	0.057037	0
ENSG00000068354	X	1	48155975	48156084	48159511	48159665	13	10	0	4	27	0.401859	0.057037	0
ENSG00000131269	X	-1	74117690	74117610	74115828	74115742	33	0	1	1	35	0.696631	0.0571429	0
ENSG00000136279	7	1	43864669	43864781	43865706	43865780	33	0	1	1	35	0.696631	0.0571429	0
ENSG00000115648	2	1	238216244	238216448	238218020	238218159	33	1	0	1	35	0.696631	0.0571429	0
ENSG00000131269	X	-1	74117687	74117610	74115828	74115742	33	0	1	1	35	0.696631	0.0571429	0
ENSG00000132530	17	1	6603705	6603761	6604449	6604644	27	0	7	2	36	0.420084	0.0571429	0
ENSG00000063438	5	1	357292	357336	359717	359875	66	3	0	1	70	0.48901	0.0571429	0
ENSG00000063438	5	1	357292	357336	359717	359869	66	3	0	1	70	0.48901	0.0571429	0
ENSG00000095794	10	1	35477302	35477425	35507823	35507920	19	1	5	3	28	0.419573	0.0581197	0
ENSG00000123562	X	-1	102745802	102745754	102739673	102739572	37	2	246	45	330	0.0954722	0.0582681	0
ENSG00000123562	X	-1	102745802	102745754	102739673	102739574	37	2	246	45	330	0.0954722	0.0582681	0
ENSG00000175063	20	1	43876430	43876516	43877587	43877791	130	1	3	1	135	0.340171	0.0585959	0
ENSG00000065361	12	1	54779699	54779796	54779889	54780080	16	0	0	1	17	1	0.0588235	0
ENSG00000124678	6	-1	35216639	35216570	35215980	35215775	1	0	0	16	17	1	0.0588235	0
ENSG00000134827	11	-1	59383316	59383126	59380107	59379918	16	0	0	1	17	1	0.0588235	0
ENSG00000065989	19	1	10429555	10429778	10431076	10431174	16	0	0	1	17	1	0.0588235	0
ENSG00000111960	6	1	31698483	31698657	31699488	31699665	16	0	0	1	17	1	0.0588235	0
ENSG00000111641	12	-1	6542597	6542508	6541398	6541311	16	0	0	1	17	1	0.0588235	0
ENSG00000170946	11	1	31352226	31352328	31385579	31385666	1	0	0	16	17	1	0.0588235	0
ENSG00000087269	4	-1	2980461	2980314	2978377	2978271	16	0	0	1	17	1	0.0588235	0
ENSG00000111960	6	1	31698446	31698657	31699488	31699665	16	0	0	1	17	1	0.0588235	0
ENSG00000103426	16	-1	4395569	4395493	4385341	4385291	16	0	0	1	17	1	0.0588235	0
ENSG00000150625	4	-1	176998067	176997875	176970136	176969980	16	0	0	1	17	1	0.0588235	0
ENSG00000147813	8	-1	144728658	144728504	144728406	144728299	16	0	0	1	17	1	0.0588235	0
ENSG00000108262	17	-1	24933288	24933071	24932980	24932886	16	0	0	1	17	1	0.0588235	0
ENSG00000164917	7	1	4594047	4594184	4594440	4594626	16	0	0	1	17	1	0.0588235	0
ENSG00000105223	19	1	45564520	45564662	45565446	45565626	16	0	0	1	17	1	0.0588235	0
ENSG00000168546	8	-1	21696357	21696043	21688513	21688430	16	0	0	1	17	1	0.0588235	0
ENSG00000136631	1	1	146862067	146862135	146862245	146862382	16	0	0	1	17	1	0.0588235	0
ENSG00000153391	18	-1	31323347	31323294	31321785	31321348	1	0	0	16	17	1	0.0588235	0
ENSG00000065621	10	1	106035683	106035738	106038131	106038236	1	1	0	32	34	0.696311	0.0588235	0
ENSG00000159692	4	-1	1225137	1224943	1221955	1221801	60	0	18	2	80	0.27735	0.0601266	0
ENSG00000123130	X	-1	23513790	23513693	23512141	23512115	30	27	0	4	61	0.260599	0.0602945	0
ENSG00000114098	3	1	139441008	139441068	139443323	139443523	31	1	0	1	33	0.695971	0.0606061	0
ENSG00000088970	20	1	21065031	21065193	21074206	21074295	6	0	2	3	11	0.67082	0.0606061	0
ENSG00000162892	1	1	203459471	203459616	203461057	203461255	6	2	0	3	11	0.67082	0.0606061	0
ENSG00000006282	17	1	45981646	45981847	45982345	45982475	31	0	1	1	33	0.695971	0.0606061	0
ENSG00000175592	11	-1	65421053	65420856	65418168	65418061	132	22	1	2	157	0.19928	0.061216	0
ENSG00000121481	1	1	181792368	181792528	181793850	181794065	46	2	0	1	49	0.565194	0.0612245	0
ENSG00000055291	6	1	88243799	88243976	88266945	88267104	46	2	0	1	49	0.565194	0.0612245	0
ENSG00000149809	11	1	64636563	64636759	64636859	64636913	92	5	0	1	98	0.397587	0.0612245	0
ENSG00000103429	16	1	14651162	14651331	14656424	14656568	19	1	2	2	24	0.507093	0.0612648	0
ENSG00000116521	1	-1	152044598	152044521	152043523	152043401	117	0	37	2	156	0.197386	0.0612903	0
ENSG00000140153	14	1	101733845	101733937	101744693	101745952	2	2	27	2	33	-0.431034	0.06239	0
ENSG00000101115	20	-1	49847519	49847372	49842872	49842705	1	0	0	15	16	1	0.0625	0
ENSG00000068903	19	-1	44081398	44081295	44080345	44080315	1	0	0	15	16	1	0.0625	0
ENSG00000071462	7	1	72545980	72546076	72549897	72549993	30	1	0	1	32	0.695608	0.0625	0
ENSG00000175224	11	1	46646962	46647036	46647530	46647658	15	0	0	1	16	1	0.0625	0
ENSG00000066827	8	-1	135594026	135593900	135591174	135591044	15	0	0	1	16	1	0.0625	0
ENSG00000132821	20	1	35993463	35993620	35995355	35995405	30	1	0	1	32	0.695608	0.0625	0
ENSG00000167757	19	-1	56219862	56219706	56219378	56219113	15	0	0	1	16	1	0.0625	0
ENSG00000133789	11	1	9725981	9726179	9727210	9727306	15	0	0	1	16	1	0.0625	0
ENSG00000123360	12	1	53249235	53249417	53249597	53249663	15	0	0	1	16	1	0.0625	0
ENSG00000162851	1	-1	243046877	243046724	243046064	243045916	15	0	0	1	16	1	0.0625	0
ENSG00000108469	17	-1	71169383	71169281	71168741	71168630	15	0	0	1	16	1	0.0625	0
ENSG00000165948	14	1	93636838	93636870	93637913	93638074	15	0	0	1	16	1	0.0625	0
ENSG00000112210	6	-1	57183202	57182983	57180470	57180385	15	0	0	1	16	1	0.0625	0
ENSG00000134470	10	-1	6050897	6050745	6050672	6050563	1	0	0	15	16	1	0.0625	0
ENSG00000167711	17	1	1597063	1597206	1597353	1597556	15	0	0	1	16	1	0.0625	0
ENSG00000169592	16	1	29922258	29922348	29922472	29922536	1	0	0	15	16	1	0.0625	0
ENSG00000114098	3	1	139424929	139425071	139425176	139425273	15	0	0	1	16	1	0.0625	0
ENSG00000132821	20	1	35993451	35993620	35995355	35995405	30	1	0	1	32	0.695608	0.0625	0
ENSG00000123360	12	1	53249332	53249417	53249597	53249663	15	0	0	1	16	1	0.0625	0
ENSG00000088298	20	-1	33186413	33186202	33183247	33183106	60	1	1	1	63	0.483607	0.06298	0
ENSG00000072042	14	-1	67226891	67226682	67221674	67221485	104	0	6	1	111	0.367512	0.0630631	0
ENSG00000115694	2	-1	242160482	242160145	242159686	242159578	222	0	14	1	237	0.250423	0.0632911	0
ENSG00000115694	2	-1	242160201	242160145	242159686	242159578	222	0	14	1	237	0.250423	0.0632911	0
ENSG00000130707	9	1	130353687	130353859	130355213	130355274	1	0	3	59	63	0.487753	0.0634921	0
ENSG00000050426	12	1	49729084	49729235	49733828	49733910	10	20	0	8	38	0.308607	0.0635559	0
ENSG00000179335	15	1	72701514	72701610	72701888	72701954	88	0	5	1	94	0.397122	0.0638298	0
ENSG00000104870	19	1	54719576	54719845	54720526	54720642	29	0	1	1	31	0.695222	0.0645161	0
ENSG00000139546	12	1	52182071	52182235	52183078	52183180	58	0	3	1	62	0.48755	0.0645161	0
ENSG00000139546	12	1	52182066	52182235	52183078	52183263	58	0	3	1	62	0.48755	0.0645161	0
ENSG00000139546	12	1	52182111	52182235	52183078	52183263	58	0	3	1	62	0.48755	0.0645161	0
ENSG00000139546	12	1	52182066	52182235	52183078	52183180	58	0	3	1	62	0.48755	0.0645161	0
ENSG00000126091	1	1	43926866	43926913	43949656	43949698	19	0	5	2	26	0.475595	0.0646154	0
ENSG00000051180	15	1	38781296	38781416	38785667	38785784	0	1	43	2	46	-0.564374	0.0652174	0
ENSG00000147457	8	1	23161445	23161655	23162668	23162839	0	1	43	2	46	-0.564374	0.0652174	0
ENSG00000136521	3	1	180808248	180808302	180815461	180815549	0	2	86	28	116	-0.22426	0.0652174	0
ENSG00000183765	22	-1	27445909	27445785	27445666	27445519	43	2	0	1	46	0.564374	0.0652174	0
ENSG00000122557	7	-1	35486128	35486051	35483178	35483065	10	0	2	2	14	0.645497	0.0659341	0
ENSG00000137955	1	1	75966865	75967062	75967658	75967763	114	3	1	1	119	0.338327	0.0663723	0
ENSG00000124702	6	1	43093235	43093411	43093569	43093684	286	3	4	1	294	0.211635	0.0666437	0
ENSG00000196876	12	1	50368809	50368900	50369056	50369147	0	4	2	0	6	-1	0.0666667	0
ENSG00000164542	7	-1	36170439	36169751	36149146	36149003	0	4	2	0	6	-1	0.0666667	0
ENSG00000137073	9	-1	33963235	33963181	33961752	33961649	2	0	0	4	6	1	0.0666667	0
ENSG00000155893	3	1	142435756	142435858	142436426	142436496	2	0	0	4	6	1	0.0666667	0
ENSG00000125459	1	1	152394413	152394467	152528869	152529004	0	2	4	0	6	-1	0.0666667	0
ENSG00000152969	4	-1	6232796	6232521	6225766	6225272	4	0	0	2	6	1	0.0666667	0
ENSG00000161533	17	-1	71481461	71481301	71468051	71467891	0	2	4	0	6	-1	0.0666667	0
ENSG00000068383	10	1	134413011	134413106	134413265	134413339	4	0	0	2	6	1	0.0666667	0
ENSG00000163516	2	1	219920455	219920577	219922487	219922589	4	0	0	2	6	1	0.0666667	0
ENSG00000114030	3	-1	123661218	123660976	123659385	123659263	2	0	0	4	6	1	0.0666667	0
ENSG00000050628	1	-1	71047023	71046948	71040101	71040009	2	0	0	4	6	1	0.0666667	0
ENSG00000151963	12	1	132378425	132378551	132378844	132378939	4	0	0	2	6	1	0.0666667	0
ENSG00000148541	10	-1	60693932	60693851	60692411	60692200	2	0	0	4	6	1	0.0666667	0
ENSG00000125459	1	1	152393903	152393972	152394080	152394467	2	0	0	4	6	1	0.0666667	0
ENSG00000154957	17	-1	11841152	11840852	11839721	11839600	2	0	0	4	6	1	0.0666667	0
ENSG00000055955	3	-1	52829046	52828996	52828848	52828810	4	0	0	2	6	1	0.0666667	0
ENSG00000117834	1	1	48418789	48418903	48419636	48419908	2	0	0	4	6	1	0.0666667	0
ENSG00000148120	9	1	94765823	94766012	94770262	94770368	7	1	0	2	10	0.763763	0.0666667	0
ENSG00000160688	1	1	151778114	151778222	151778262	151778335	0	1	14	0	15	-1	0.0666667	0
ENSG00000108219	10	1	82256964	82257110	82259037	82259207	7	1	0	2	10	0.763763	0.0666667	0
ENSG00000012232	8	1	28644659	28644786	28650955	28651099	14	0	0	1	15	1	0.0666667	0
ENSG00000149150	11	-1	57018220	57018042	57015911	57015765	14	0	0	1	15	1	0.0666667	0
ENSG00000164062	3	1	49686649	49686850	49686926	49687058	14	0	0	1	15	1	0.0666667	0
ENSG00000171109	3	1	180578831	180578933	180579075	180579304	14	0	0	1	15	1	0.0666667	0
ENSG00000185499	1	-1	151973612	151973557	151973407	151973271	14	0	0	1	15	1	0.0666667	0
ENSG00000101019	20	-1	33417831	33417774	33398489	33398381	14	0	0	1	15	1	0.0666667	0
ENSG00000185252	22	1	19079476	19079602	19080121	19080216	14	0	0	1	15	1	0.0666667	0
ENSG00000187681	9	1	114165852	114165922	114166669	114166731	1	0	0	14	15	1	0.0666667	0
ENSG00000184416	1	-1	32369317	32369097	32368995	32368730	1	0	0	14	15	1	0.0666667	0
ENSG00000130714	9	1	131414684	131414749	131414844	131414937	14	0	0	1	15	1	0.0666667	0
ENSG00000126254	19	1	40816429	40816761	40816998	40817115	14	0	0	1	15	1	0.0666667	0
ENSG00000101844	X	1	107183714	107183786	107186466	107186545	14	0	0	1	15	1	0.0666667	0
ENSG00000173950	3	-1	196382533	196382417	196377879	196377657	1	0	0	14	15	1	0.0666667	0
ENSG00000126453	19	1	54864093	54864184	54865285	54865557	42	2	0	1	45	0.564076	0.0666667	0
ENSG00000130714	9	1	131414684	131414749	131414844	131415003	14	0	0	1	15	1	0.0666667	0
ENSG00000038358	16	1	66474083	66474269	66474362	66474581	14	0	0	1	15	1	0.0666667	0
ENSG00000163913	3	1	130717029	130717140	130719010	130719135	14	0	0	1	15	1	0.0666667	0
ENSG00000138035	2	-1	55826491	55826431	55825230	55825156	14	0	0	1	15	1	0.0666667	0
ENSG00000010379	12	-1	223240	223106	222181	222041	14	0	0	1	15	1	0.0666667	0
ENSG00000143157	1	1	163547507	163547633	163548389	163548487	14	0	0	1	15	1	0.0666667	0
ENSG00000113658	5	1	135524444	135524695	135526860	135526979	14	0	0	1	15	1	0.0666667	0
ENSG00000185499	1	-1	151973603	151973557	151973407	151973271	14	0	0	1	15	1	0.0666667	0
ENSG00000077274	X	-1	110302589	110302381	110301872	110301680	14	0	0	1	15	1	0.0666667	0
ENSG00000162910	1	-1	224603457	224603391	224602910	224602873	3	32	3	5	43	-0.324885	0.0672781	0
ENSG00000123505	6	1	111318150	111318252	111320057	111320099	41	0	2	1	44	0.563764	0.0681818	0
ENSG00000113810	3	1	161602405	161602583	161603166	161603357	40	0	2	1	43	0.563436	0.0697674	0
ENSG00000100445	14	-1	23981306	23981144	23980841	23980720	0	3	4	1	8	-0.774597	0.0714286	0
ENSG00000132376	17	-1	1366162	1365932	1365629	1365471	1	1	0	26	28	0.693889	0.0714286	0
ENSG00000120158	9	1	4831205	4831357	4834525	4834681	13	0	0	1	14	1	0.0714286	0
ENSG00000164941	8	1	95946910	95947094	95947562	95947595	13	0	0	1	14	1	0.0714286	0
ENSG00000007047	19	1	50459938	50460008	50461323	50461379	13	0	0	1	14	1	0.0714286	0
ENSG00000167113	9	1	128173986	128174115	128174683	128174776	13	0	0	1	14	1	0.0714286	0
ENSG00000106025	7	-1	120074114	120074032	120072917	120072782	13	0	0	1	14	1	0.0714286	0
ENSG00000124587	6	-1	43042163	43041958	43041821	43041760	13	0	0	1	14	1	0.0714286	0
ENSG00000124541	6	1	43100701	43100848	43100979	43101045	13	0	0	1	14	1	0.0714286	0
ENSG00000054967	11	1	72779837	72779916	72780904	72781161	13	0	0	1	14	1	0.0714286	0
ENSG00000114573	3	1	115004295	115004362	115004839	115004881	1	0	0	13	14	1	0.0714286	0
ENSG00000197062	6	1	28347611	28347691	28348426	28348543	13	0	0	1	14	1	0.0714286	0
ENSG00000074370	17	-1	3785320	3785235	3780477	3780344	13	0	0	1	14	1	0.0714286	0
ENSG00000165288	X	-1	79807373	79807213	79805897	79805676	13	0	0	1	14	1	0.0714286	0
ENSG00000120685	13	-1	38495267	38495189	38494549	38494463	13	0	0	1	14	1	0.0714286	0
ENSG00000012660	6	-1	53246101	53245977	53243484	53243350	52	0	3	1	56	0.486172	0.0714286	0
ENSG00000100461	14	-1	22448644	22448532	22447429	22447382	26	78	6	6	116	-0.170346	0.0720357	0
ENSG00000026751	1	1	157533167	157533286	157534208	157534311	17	2	1	2	22	0.499512	0.0727273	0
ENSG00000173818	17	1	76010223	76010357	76010601	76010640	9	0	19	8	36	0.308607	0.0733658	0
ENSG00000153551	3	1	32465950	32466048	32468888	32468969	28	0	9	2	39	0.370934	0.074224	0
ENSG00000161249	19	-1	40690982	40690947	40688927	40688868	1	0	2	37	40	0.562352	0.075	0
ENSG00000172269	11	-1	118477697	118477415	118477058	118476938	97	7	0	1	105	0.341448	0.0761905	0
ENSG00000156642	15	-1	71678980	71678883	71676763	71676416	1	0	3	48	52	0.485071	0.0769231	0
ENSG00000145293	4	1	83726252	83726353	83729375	83729577	72	5	0	1	78	0.394771	0.0769231	0
ENSG00000114735	3	1	50590261	50590310	50591256	50591361	12	0	0	1	13	1	0.0769231	0
ENSG00000110756	11	-1	18289056	18288864	18287202	18287069	12	0	0	1	13	1	0.0769231	0
ENSG00000186141	1	-1	143084264	143084163	143084038	143083989	12	0	0	1	13	1	0.0769231	0
ENSG00000197381	21	1	45376558	45376649	45377902	45378025	1	0	0	12	13	1	0.0769231	0
ENSG00000133275	19	1	1910237	1910302	1919790	1919904	1	0	0	12	13	1	0.0769231	0
ENSG00000138386	2	1	191360558	191360691	191363333	191363384	12	0	0	1	13	1	0.0769231	0
ENSG00000139637	12	1	51985959	51986111	51986249	51986371	36	0	2	1	39	0.561951	0.0769231	0
ENSG00000042317	14	1	87950771	87950827	87951301	87951363	1	0	0	12	13	1	0.0769231	0
ENSG00000127863	13	1	23062289	23062391	23065484	23065594	12	0	0	1	13	1	0.0769231	0
ENSG00000125999	20	1	31348992	31349055	31351366	31351451	12	0	0	1	13	1	0.0769231	0
ENSG00000121068	17	1	56835204	56835350	56836564	56836640	12	0	0	1	13	1	0.0769231	0
ENSG00000166073	15	-1	37941912	37941821	37941653	37941570	1	0	0	12	13	1	0.0769231	0
ENSG00000198911	22	1	40606773	40606812	40611754	40611903	1	0	0	12	13	1	0.0769231	0
ENSG00000137200	6	1	37528801	37528895	37528994	37529066	12	0	0	1	13	1	0.0769231	0
ENSG00000163577	3	-1	172108332	172108133	172107584	172107480	12	0	0	1	13	1	0.0769231	0
ENSG00000172671	10	-1	45468513	45468438	45467487	45467420	12	0	0	1	13	1	0.0769231	0
ENSG00000115380	2	-1	56016651	56016532	56015528	56015409	12	0	0	1	13	1	0.0769231	0
ENSG00000130958	9	-1	96202058	96201991	96193946	96193875	12	0	0	1	13	1	0.0769231	0
ENSG00000181555	3	-1	47104741	47104607	47102808	47102689	12	0	0	1	13	1	0.0769231	0
ENSG00000130640	10	-1	134997824	134997749	134997667	134997572	1	0	0	12	13	1	0.0769231	0
ENSG00000131686	1	1	8943588	8943767	8951462	8951610	12	0	0	1	13	1	0.0769231	0
ENSG00000007168	17	1	2515416	2515500	2516060	2516134	36	0	2	1	39	0.561951	0.0769231	0
ENSG00000028277	19	-1	47306748	47306693	47306597	47306539	1	0	0	12	13	1	0.0769231	0
ENSG00000136861	9	-1	120300454	120300282	120295705	120295288	12	0	0	1	13	1	0.0769231	0
ENSG00000042317	14	1	87950771	87950829	87951302	87951363	1	0	0	12	13	1	0.0769231	0
ENSG00000167685	19	1	61350071	61350389	61361675	61361783	24	0	1	1	26	0.69282	0.0769231	0
ENSG00000055291	6	1	88272819	88272885	88274857	88274903	24	1	0	1	26	0.69282	0.0769231	0
ENSG00000055291	6	1	88272819	88272885	88274857	88275033	24	1	0	1	26	0.69282	0.0769231	0
ENSG00000124357	2	1	71209287	71209371	71209526	71209624	60	0	4	1	65	0.433013	0.0769231	0
ENSG00000101017	20	1	44185172	44185265	44188686	44188787	26	1	4	2	33	0.397523	0.0778959	0
ENSG00000101017	20	1	44185172	44185265	44188686	44188747	26	1	4	2	33	0.397523	0.0778959	0
ENSG00000125454	17	-1	70796267	70796178	70794478	70794309	16	0	10	3	29	0.376845	0.0782704	0
ENSG00000198176	13	1	113339936	113340075	113340134	113340200	0	1	47	3	51	-0.484768	0.0784314	0
ENSG00000198176	13	1	113339936	113340075	113340134	113340212	0	1	47	3	51	-0.484768	0.0784314	0
ENSG00000197329	2	-1	64247164	64247025	64243615	64243486	23	1	0	1	25	0.692219	0.08	0
ENSG00000049759	18	1	54159890	54160009	54161118	54161315	23	0	1	1	25	0.692219	0.08	0
ENSG00000089820	X	-1	152696912	152696807	152696705	152696472	23	1	0	1	25	0.692219	0.08	0
ENSG00000112812	6	1	27328566	27328707	27330451	27330630	11	5	1	4	21	0.419573	0.0804954	0
ENSG00000040487	1	1	19384529	19384689	19389400	19389641	34	2	0	1	37	0.561084	0.0810811	0
ENSG00000136816	9	1	129649021	129649196	129650738	129650865	11	1	1	2	15	0.583333	0.0813187	0
ENSG00000091140	7	1	107136134	107136213	107136721	107136789	45	3	0	1	49	0.484123	0.0816327	0
ENSG00000198561	11	1	57313085	57313203	57315542	57315721	2	0	5	16	23	0.466569	0.083004	0
ENSG00000171720	5	-1	140994704	140994562	140989876	140989795	55	0	4	1	60	0.431788	0.0833333	0
ENSG00000082212	18	1	46719938	46720008	46720656	46720754	22	0	1	1	24	0.691564	0.0833333	0
ENSG00000072682	5	-1	131561972	131561913	131561863	131561798	0	11	1	0	12	-1	0.0833333	0
ENSG00000140688	16	-1	31412346	31412289	31411870	31411800	22	0	1	1	24	0.691564	0.0833333	0
ENSG00000166261	11	-1	123116454	123116335	123116150	123116035	6	1	0	2	9	0.755929	0.0833333	0
ENSG00000146828	7	1	100096429	100096651	100096893	100097027	11	3	0	2	16	0.560612	0.0833333	0
ENSG00000127586	16	1	781852	781949	782225	782348	6	0	1	2	9	0.755929	0.0833333	0
ENSG00000154889	18	-1	11876777	11876712	11876620	11876498	11	0	3	2	16	0.560612	0.0833333	0
ENSG00000154889	18	-1	11876780	11876712	11876620	11876498	11	0	3	2	16	0.560612	0.0833333	0
ENSG00000144857	3	1	114451259	114451436	114452092	114452370	11	0	0	1	12	1	0.0833333	0
ENSG00000124214	20	-1	47209090	47208883	47208441	47208381	1	0	0	11	12	1	0.0833333	0
ENSG00000164934	8	1	104501668	104501867	104502379	104502486	11	0	0	1	12	1	0.0833333	0
ENSG00000170271	5	-1	154194481	154194378	154190675	154190554	22	1	0	1	24	0.691564	0.0833333	0
ENSG00000054277	1	-1	238105279	238105197	238103507	238103386	1	0	0	11	12	1	0.0833333	0
ENSG00000103253	16	1	718317	718425	718505	718605	11	0	0	1	12	1	0.0833333	0
ENSG00000186625	6	-1	150001389	150001215	149995745	149995588	11	0	0	1	12	1	0.0833333	0
ENSG00000133794	11	1	13350286	13350532	13352218	13352324	11	0	0	1	12	1	0.0833333	0
ENSG00000174938	16	-1	29814682	29814543	29814282	29814081	11	0	0	1	12	1	0.0833333	0
ENSG00000137073	9	-1	33934637	33934363	33933587	33933418	11	0	0	1	12	1	0.0833333	0
ENSG00000103227	16	-1	944667	944356	901081	900932	11	0	0	1	12	1	0.0833333	0
ENSG00000169519	11	1	28100265	28100303	28101985	28102045	1	0	0	11	12	1	0.0833333	0
ENSG00000106624	7	1	43920468	43920539	43920648	43920770	11	0	0	1	12	1	0.0833333	0
ENSG00000198176	13	1	113325496	113325602	113333939	113334060	22	1	0	1	24	0.691564	0.0833333	0
ENSG00000107521	10	-1	100180417	100180318	100179389	100179320	11	0	0	1	12	1	0.0833333	0
ENSG00000081307	3	1	133867365	133867410	133867526	133867615	11	0	0	1	12	1	0.0833333	0
ENSG00000137941	1	-1	84130091	84129891	84129680	84129549	11	0	0	1	12	1	0.0833333	0
ENSG00000093167	3	-1	37113155	37113111	37111403	37111287	11	0	0	1	12	1	0.0833333	0
ENSG00000132716	1	-1	157004073	157003950	157003395	157003322	1	0	0	11	12	1	0.0833333	0
ENSG00000057663	6	-1	106847674	106847596	106834391	106834229	11	0	0	1	12	1	0.0833333	0
ENSG00000133794	11	1	13350289	13350532	13352218	13352324	11	0	0	1	12	1	0.0833333	0
ENSG00000113638	5	-1	40766202	40766121	40764335	40764204	22	1	0	1	24	0.691564	0.0833333	0
ENSG00000127022	5	1	179065286	179065459	179065865	179065938	11	0	0	1	12	1	0.0833333	0
ENSG00000124214	20	-1	47209090	47208881	47208442	47208381	1	0	0	11	12	1	0.0833333	0
ENSG00000061938	3	-1	197093773	197093627	197093528	197093434	11	0	0	1	12	1	0.0833333	0
ENSG00000196781	9	-1	81435521	81435274	81432297	81432150	11	0	0	1	12	1	0.0833333	0
ENSG00000064115	12	-1	27034827	27034650	27027059	27026973	11	0	0	1	12	1	0.0833333	0
ENSG00000085449	2	-1	224602548	224602475	224596223	224596169	11	0	0	1	12	1	0.0833333	0
ENSG00000123836	1	1	203632020	203632149	203632928	203632990	11	0	0	1	12	1	0.0833333	0
ENSG00000110435	11	1	34948262	34948409	34956247	34956305	11	0	0	1	12	1	0.0833333	0
ENSG00000167106	9	-1	127790247	127790201	127790058	127789904	11	0	0	1	12	1	0.0833333	0
ENSG00000100099	22	-1	25186782	25185975	25185346	25184437	11	0	0	1	12	1	0.0833333	0
ENSG00000103080	16	-1	66534170	66534075	66533991	66533767	11	0	0	1	12	1	0.0833333	0
ENSG00000152601	3	1	153535598	153535717	153596654	153596711	1	0	0	11	12	1	0.0833333	0
ENSG00000005483	7	1	104272524	104272597	104272783	104272923	2	10	0	28	40	0.350438	0.0846154	0
ENSG00000136754	10	-1	27088173	27087997	27084676	27084590	18	6	0	2	26	0.433013	0.0861538	0
ENSG00000136754	10	-1	27088170	27087997	27084676	27084590	18	6	0	2	26	0.433013	0.0861538	0
ENSG00000125462	1	-1	153197618	153197519	153197163	153196949	9	40	0	14	63	0.218218	0.0868042	0
ENSG00000125462	1	-1	153197618	153197519	153197163	153196921	9	40	0	14	63	0.218218	0.0868042	0
ENSG00000114786	3	1	51994263	51994327	51994417	51994521	21	0	1	1	23	0.690849	0.0869565	0
ENSG00000136279	7	1	43863064	43863119	43864669	43864781	21	1	0	1	23	0.690849	0.0869565	0
ENSG00000042022	3	1	51987315	51987430	51989449	51989684	21	1	0	1	23	0.690849	0.0869565	0
ENSG00000139620	12	-1	47342704	47342610	47340669	47340416	1	1	21	0	23	-0.690849	0.0869565	0
ENSG00000149516	11	1	59585195	59585365	59588311	59588367	1	1	21	0	23	-0.690849	0.0869565	0
ENSG00000139620	12	-1	47342704	47342610	47340669	47340518	1	1	21	0	23	-0.690849	0.0869565	0
ENSG00000136689	2	1	113593874	113593936	113595256	113595426	3	1	1	6	11	0.607143	0.0878788	0
ENSG00000136717	2	-1	127526168	127526061	127525049	127524960	14	0	30	7	51	0.24535	0.0889265	0
ENSG00000132185	1	1	158412656	158412922	158413382	158413666	41	2	11	3	57	0.255292	0.089259	0
ENSG00000116353	1	-1	29377534	29377483	29368049	29367962	1	0	5	61	67	0.39248	0.0895522	0
ENSG00000143164	1	1	164720441	164720563	164723884	164723943	3	0	7	11	21	0.428174	0.0902256	0
ENSG00000065911	2	1	74340164	74340261	74344487	74344671	28	0	142	14	184	0.121578	0.0902727	0
ENSG00000116754	1	1	70408799	70408907	70409563	70409679	1	1	2	61	65	0.385399	0.0908654	0
ENSG00000156860	16	1	30584460	30584528	30585334	30585363	10	0	0	1	11	1	0.0909091	0
ENSG00000131944	19	1	38155930	38156048	38156172	38156308	20	0	1	1	22	0.690066	0.0909091	0
ENSG00000187922	9	-1	136912026	136911945	136911650	136911541	1	0	0	10	11	1	0.0909091	0
ENSG00000173156	11	1	66589943	66590030	66590785	66590894	10	0	0	1	11	1	0.0909091	0
ENSG00000154856	18	1	10458466	10458649	10461527	10461737	20	0	1	1	22	0.690066	0.0909091	0
ENSG00000091490	4	-1	25453811	25453679	25446050	25445922	1	0	0	10	11	1	0.0909091	0
ENSG00000092140	14	1	30144462	30144769	30146845	30147026	10	0	0	1	11	1	0.0909091	0
ENSG00000140025	14	-1	89373242	89373117	89372758	89372522	1	0	0	10	11	1	0.0909091	0
ENSG00000042813	7	-1	49848167	49847949	49835173	49835097	10	0	0	1	11	1	0.0909091	0
ENSG00000166169	10	-1	103333428	103333255	103332638	103332510	30	0	2	1	33	0.559017	0.0909091	0
ENSG00000071564	19	-1	1583404	1583331	1583115	1582950	10	0	0	1	11	1	0.0909091	0
ENSG00000134532	12	-1	23620039	23619862	23607604	23607459	10	0	0	1	11	1	0.0909091	0
ENSG00000167861	17	-1	70472322	70472173	70471600	70471430	10	0	0	1	11	1	0.0909091	0
ENSG00000159210	17	-1	44368603	44368531	44365707	44365566	10	0	0	1	11	1	0.0909091	0
ENSG00000184060	17	1	26274084	26274214	26277971	26278062	10	0	0	1	11	1	0.0909091	0
ENSG00000112159	6	-1	90413043	90412980	90411597	90411455	10	0	0	1	11	1	0.0909091	0
ENSG00000173226	3	-1	123000911	123000733	122998764	122998655	10	0	0	1	11	1	0.0909091	0
ENSG00000137776	15	-1	56993187	56992990	56992101	56992054	20	0	1	1	22	0.690066	0.0909091	0
ENSG00000140968	16	1	84505580	84505627	84509524	84509910	10	0	0	1	11	1	0.0909091	0
ENSG00000138795	4	-1	109350893	109350763	109350503	109350418	1	1	0	20	22	0.690066	0.0909091	0
ENSG00000188313	3	-1	147741665	147741619	147737050	147737025	1	0	0	10	11	1	0.0909091	0
ENSG00000198000	9	-1	92161193	92161058	92160523	92160455	10	0	0	1	11	1	0.0909091	0
ENSG00000188372	7	1	75714218	75714309	75714443	75714579	10	0	0	1	11	1	0.0909091	0
ENSG00000137752	11	-1	104405836	104405602	104405204	104405061	10	0	0	1	11	1	0.0909091	0
ENSG00000110367	11	-1	118157103	118157040	118155655	118155551	10	0	0	1	11	1	0.0909091	0
ENSG00000157653	9	1	113255593	113255728	113260942	113260999	10	0	0	1	11	1	0.0909091	0
ENSG00000197170	17	-1	62789470	62789354	62787839	62787673	1	0	0	10	11	1	0.0909091	0
ENSG00000087269	4	-1	2978377	2978259	2978075	2978022	10	0	0	1	11	1	0.0909091	0
ENSG00000068796	5	1	61684859	61684959	61686743	61686838	10	0	0	1	11	1	0.0909091	0
ENSG00000004455	1	-1	33146816	33146768	33146404	33146142	1	1	0	20	22	0.690066	0.0909091	0
ENSG00000104936	19	-1	50966494	50966448	50966158	50966069	10	0	0	1	11	1	0.0909091	0
ENSG00000071564	19	-1	1583404	1583331	1583115	1583037	10	0	0	1	11	1	0.0909091	0
ENSG00000101003	20	1	25345740	25345838	25346741	25346831	20	0	1	1	22	0.690066	0.0909091	0
ENSG00000198000	9	-1	92160523	92160455	92157975	92156104	10	0	0	1	11	1	0.0909091	0
ENSG00000100097	22	1	36398990	36399029	36399079	36399161	1	0	0	10	11	1	0.0909091	0
ENSG00000138160	10	1	94399572	94399723	94400138	94400254	10	0	0	1	11	1	0.0909091	0
ENSG00000154856	18	1	10458466	10458649	10461527	10462058	20	0	1	1	22	0.690066	0.0909091	0
ENSG00000111271	12	1	110648112	110648249	110648841	110648999	0	1	10	0	11	-1	0.0909091	0
ENSG00000082458	X	1	69496247	69496346	69498279	69498324	0	10	1	0	11	-1	0.0909091	0
ENSG00000130731	16	-1	625775	625659	624798	624720	0	1	10	0	11	-1	0.0909091	0
ENSG00000087085	7	-1	100134915	100134606	100133610	100133441	8	0	2	2	12	0.632456	0.0909091	0
ENSG00000080822	3	-1	99723237	99723187	99722971	99722667	8	0	2	2	12	0.632456	0.0909091	0
ENSG00000108439	17	1	43377924	43377977	43378226	43378354	20	1	0	1	22	0.690066	0.0909091	0
ENSG00000111732	12	-1	8649348	8649078	8648785	8648670	30	2	0	1	33	0.559017	0.0909091	0
ENSG00000080822	3	-1	99723230	99723187	99722971	99722667	8	0	2	2	12	0.632456	0.0909091	0
ENSG00000087085	7	-1	100134826	100134606	100133610	100133441	8	0	2	2	12	0.632456	0.0909091	0
ENSG00000140650	16	1	8806125	8806201	8807674	8807765	17	0	6	2	25	0.429863	0.0933333	0
ENSG00000120370	1	1	167234263	167234450	167237109	167237220	2	1	1	10	14	0.575758	0.0934066	0
ENSG00000102317	X	1	48190203	48190309	48190457	48190725	13	90	2	2	107	-0.204236	0.0935461	0
ENSG00000166927	11	1	59910766	59910822	59913439	59913645	29	0	2	1	32	0.558416	0.09375	0
ENSG00000128463	15	1	32307186	32307339	32307922	32308082	164	16	0	1	181	0.231505	0.0939227	0
ENSG00000143416	1	-1	148152453	148152271	148152002	148151824	56	5	0	1	62	0.391159	0.0967742	0
ENSG00000155256	10	1	99492841	99492911	99494476	99494662	28	0	2	1	31	0.557773	0.0967742	0
ENSG00000196476	20	-1	218948	218900	218317	218200	28	2	0	1	31	0.557773	0.0967742	0
ENSG00000116171	1	1	53205671	53205764	53216610	53216739	84	8	0	1	93	0.318511	0.0967742	0
ENSG00000116171	1	1	53205662	53205764	53216610	53216739	84	8	0	1	93	0.318511	0.0967742	0
ENSG00000186316	14	1	100368602	100368731	100370722	100370841	3	9	2	33	47	0.272741	0.0971466	0
ENSG00000122958	10	1	70585574	70585649	70586769	70586925	74	0	7	1	82	0.337931	0.097561	0
ENSG00000068745	3	-1	48707373	48707340	48706962	48706896	1	0	11	111	123	0.275354	0.097561	0
ENSG00000173818	17	1	76004045	76004216	76010223	76010357	9	19	0	7	35	0.294174	0.0978211	0
ENSG00000112812	6	1	27326975	27327022	27327508	27327798	5	4	0	4	13	0.527046	0.0979021	0
ENSG00000072849	17	-1	5326926	5326853	5325433	5325340	55	5	0	1	61	0.390868	0.0983607	0
ENSG00000119782	2	1	24188625	24188713	24188994	24189061	2	2	2	20	26	0.409091	0.0986622	0
ENSG00000167733	19	1	5636004	5636130	5637427	5637538	9	12	1	8	30	0.308607	0.0997865	0
ENSG00000167733	19	1	5635976	5636130	5637427	5637538	9	12	1	8	30	0.308607	0.0997865	0
ENSG00000167733	19	1	5636000	5636130	5637427	5637538	9	12	1	8	30	0.308607	0.0997865	0
ENSG00000197586	20	1	25135158	25135226	25135712	25136033	14	0	21	5	40	0.27735	0.0999684	0
ENSG00000158089	2	-1	31059340	31059257	31058780	31058636	9	0	0	1	10	1	0.1	0
ENSG00000115705	2	1	1478768	1478976	1479374	1479544	9	0	0	1	10	1	0.1	0
ENSG00000164116	4	1	156989439	156990008	156991855	156992340	9	0	0	1	10	1	0.1	0
ENSG00000132854	1	-1	62430902	62430760	62425365	62425165	9	0	0	1	10	1	0.1	0
ENSG00000127328	12	1	68480256	68480384	68481656	68481768	9	0	0	1	10	1	0.1	0
ENSG00000161904	6	-1	33862529	33862489	33860182	33860107	9	0	0	1	10	1	0.1	0
ENSG00000064655	20	1	45241853	45241967	45242870	45242991	9	0	0	1	10	1	0.1	0
ENSG00000007047	19	1	50473021	50473140	50473614	50473713	9	0	0	1	10	1	0.1	0
ENSG00000164116	4	1	156989299	156990008	156991855	156992340	9	0	0	1	10	1	0.1	0
ENSG00000178038	3	-1	46702138	46702019	46700541	46700483	9	0	0	1	10	1	0.1	0
ENSG00000064545	19	-1	19104364	19104161	19102116	19101965	9	0	0	1	10	1	0.1	0
ENSG00000064545	19	-1	19104317	19104161	19102116	19101965	9	0	0	1	10	1	0.1	0
ENSG00000111832	6	1	117000714	117000841	117001914	117002027	1	0	0	9	10	1	0.1	0
ENSG00000100167	22	1	40706488	40706616	40707710	40707791	9	0	0	1	10	1	0.1	0
ENSG00000146197	6	1	35321699	35321851	35321961	35322040	9	0	0	1	10	1	0.1	0
ENSG00000125772	20	-1	5490176	5490111	5488722	5488586	9	0	0	1	10	1	0.1	0
ENSG00000189091	16	1	69147583	69147738	69148290	69148433	9	0	0	1	10	1	0.1	0
ENSG00000163374	1	-1	152455595	152455424	152453328	152453184	9	0	0	1	10	1	0.1	0
ENSG00000120798	12	-1	93936841	93936720	93927732	93927593	9	0	0	1	10	1	0.1	0
ENSG00000143612	1	-1	151005486	151005385	150999495	150999442	9	0	0	1	10	1	0.1	0
ENSG00000154930	20	-1	24941300	24941237	24938024	24937906	9	0	0	1	10	1	0.1	0
ENSG00000169071	9	-1	91765765	91765602	91725220	91725095	1	0	0	9	10	1	0.1	0
ENSG00000151475	4	1	129043003	129043120	129045826	129045980	9	0	0	1	10	1	0.1	0
ENSG00000158555	11	-1	74851582	74851479	74846479	74846386	9	0	0	1	10	1	0.1	0
ENSG00000072134	17	1	19153791	19153903	19155958	19156050	9	0	0	1	10	1	0.1	0
ENSG00000072134	17	1	19157029	19157185	19172617	19172793	9	0	0	1	10	1	0.1	0
ENSG00000184313	1	1	54875347	54875384	54877763	54877925	1	0	0	9	10	1	0.1	0
ENSG00000165309	10	1	23275079	23275196	23284742	23284867	9	0	0	1	10	1	0.1	0
ENSG00000184313	1	1	54875347	54875384	54877770	54877925	1	0	0	9	10	1	0.1	0
ENSG00000066651	6	1	126371496	126371584	126372174	126372273	1	0	0	9	10	1	0.1	0
ENSG00000174227	4	1	489507	489716	491194	491382	9	0	0	1	10	1	0.1	0
ENSG00000114331	3	-1	196614942	196614872	196613035	196612733	2	0	0	3	5	1	0.1	0
ENSG00000188994	6	1	87982736	87982814	87985033	87985168	3	0	0	2	5	1	0.1	0
ENSG00000136848	9	1	121593546	121593815	121594731	121594929	2	0	0	3	5	1	0.1	0
ENSG00000188818	5	-1	893765	893610	890595	890480	2	0	0	3	5	1	0.1	0
ENSG00000173406	1	-1	57248755	57248717	57247119	57247054	2	0	0	3	5	1	0.1	0
ENSG00000106648	7	1	151118847	151118935	151120486	151120737	2	0	0	3	5	1	0.1	0
ENSG00000163479	1	-1	152801232	152801134	152797927	152797825	2	0	0	3	5	1	0.1	0
ENSG00000153898	1	-1	85118695	85118583	85117406	85117257	3	0	0	2	5	1	0.1	0
ENSG00000134864	13	-1	100029198	100029139	99992043	99991951	2	0	0	3	5	1	0.1	0
ENSG00000008300	3	-1	48644774	48644682	48644481	48644317	18	0	1	1	20	0.688247	0.1	0
ENSG00000164776	7	-1	55929678	55929500	55928926	55928872	18	1	0	1	20	0.688247	0.1	0
ENSG00000140526	15	1	87434518	87434607	87446735	87446811	1	1	0	18	20	0.688247	0.1	0
ENSG00000126091	1	1	43972984	43973075	43992889	43993073	2	0	0	3	5	1	0.1	0
ENSG00000179044	16	-1	65780344	65780125	65779241	65778629	3	0	0	2	5	1	0.1	0
ENSG00000101574	18	-1	2534758	2534652	2534285	2534194	3	0	0	2	5	1	0.1	0
ENSG00000183066	22	1	40721604	40721841	40722025	40722203	2	0	0	3	5	1	0.1	0
ENSG00000138835	9	1	113425284	113425551	113426011	113426261	2	0	0	3	5	1	0.1	0
ENSG00000003989	8	1	17456361	17456500	17456747	17456883	0	3	2	0	5	-1	0.1	0
ENSG00000171467	6	-1	43417927	43417828	43416624	43416506	3	0	0	2	5	1	0.1	0
ENSG00000003756	3	1	50122816	50122900	50123116	50123207	18	0	1	1	20	0.688247	0.1	0
ENSG00000152583	4	-1	88806945	88806886	88783254	88783153	0	1	9	0	10	-1	0.1	0
ENSG00000101958	X	1	14352112	14352179	14352271	14352338	0	3	2	0	5	-1	0.1	0
ENSG00000173406	1	-1	57211267	57211217	57211127	57211080	3	0	0	2	5	1	0.1	0
ENSG00000008300	3	-1	48644833	48644682	48644481	48644317	18	0	1	1	20	0.688247	0.1	0
ENSG00000188037	7	1	142537503	142537557	142537749	142537827	2	0	0	3	5	1	0.1	0
ENSG00000143224	1	1	157951856	157952046	157952523	157952583	3	0	0	2	5	1	0.1	0
ENSG00000128829	15	1	38111662	38111730	38112250	38112294	18	0	1	1	20	0.688247	0.1	0
ENSG00000118965	2	-1	20054900	20054790	20053836	20053672	3	0	0	2	5	1	0.1	0
ENSG00000011451	19	-1	15402993	15402823	15401900	15401397	3	0	0	2	5	1	0.1	0
ENSG00000186469	14	1	51449477	51449596	51476249	51476559	1	1	1	36	39	0.472973	0.101215	0
ENSG00000013375	6	-1	83957761	83957625	83957452	83957247	0	1	44	4	49	-0.428174	0.102041	0
ENSG00000138674	4	-1	84176394	84176321	84174106	84174024	8	3	5	8	24	0.342657	0.102119	0
ENSG00000171680	1	-1	6459548	6459414	6459045	6458878	35	0	3	1	39	0.479857	0.102564	0
ENSG00000137210	6	1	10859352	10859453	10863361	10863451	105	0	11	1	117	0.274647	0.102564	0
ENSG00000089505	16	1	65162555	65162674	65166344	65166541	3	6	0	9	18	0.447214	0.102941	0
ENSG00000089505	16	1	65162541	65162674	65166344	65166541	3	6	0	9	18	0.447214	0.102941	0
ENSG00000136280	7	1	44882665	44882800	44885565	44885622	41	3	4	2	50	0.287213	0.103006	0
ENSG00000109046	17	1	22658897	22659072	22659757	22659790	1	1	0	17	19	0.687184	0.105263	0
ENSG00000175309	5	-1	177591130	177591012	177589706	177589547	17	1	0	1	19	0.687184	0.105263	0
ENSG00000140526	15	1	87434518	87434607	87448138	87448279	1	0	1	17	19	0.687184	0.105263	0
ENSG00000161395	17	-1	35083429	35083293	35083034	35082830	17	0	1	1	19	0.687184	0.105263	0
ENSG00000114956	2	1	74077692	74077804	74085501	74085688	44	0	75	5	124	0.152017	0.106773	0
ENSG00000114956	2	1	74077692	74077804	74085501	74085670	44	0	75	5	124	0.152017	0.106773	0
ENSG00000156976	3	1	187985453	187985592	187986374	187986542	459	0	54	1	514	0.127546	0.107004	0
ENSG00000139428	12	-1	108472235	108472174	108469388	108469295	51	1	2	1	55	0.381049	0.107071	0
ENSG00000009413	6	-1	111900036	111899909	111888302	111888196	2	1	0	5	8	0.745356	0.107143	0
ENSG00000066468	10	-1	123268333	123268186	123266967	123266823	0	2	5	1	8	-0.745356	0.107143	0
ENSG00000198520	1	1	44831867	44831935	44832828	44832994	5	0	1	2	8	0.745356	0.107143	0
ENSG00000112812	6	1	27326441	27326564	27326800	27326877	5	1	0	2	8	0.745356	0.107143	0
ENSG00000140464	15	1	72111966	72112109	72112550	72112816	21	0	9	2	32	0.356753	0.110887	0
ENSG00000140464	15	1	72111966	72112109	72112550	72112808	21	0	9	2	32	0.356753	0.110887	0
ENSG00000114209	3	-1	168934835	168934704	168925963	168925891	1	10	45	100	156	-0.1232	0.111093	0
ENSG00000114209	3	-1	168934840	168934704	168925963	168925891	1	10	45	100	156	-0.1232	0.111093	0
ENSG00000169169	19	1	54906878	54907030	54907805	54907918	8	0	0	1	9	1	0.111111	0
ENSG00000107758	10	-1	74908387	74908263	74904794	74904683	8	0	0	1	9	1	0.111111	0
ENSG00000135299	6	1	90362354	90362452	90369467	90369565	8	0	0	1	9	1	0.111111	0
ENSG00000181135	8	1	144842152	144842225	144843362	144843459	1	0	0	8	9	1	0.111111	0
ENSG00000092931	17	1	72249854	72249950	72251075	72251133	8	0	0	1	9	1	0.111111	0
ENSG00000111731	12	-1	22563440	22563316	22562338	22562187	0	1	8	0	9	-1	0.111111	0
ENSG00000119682	14	-1	74238230	74238125	74235312	74235220	1	0	1	16	18	0.685994	0.111111	0
ENSG00000152256	2	1	173257091	173257168	173258976	173259052	8	0	0	1	9	1	0.111111	0
ENSG00000138592	15	1	48518498	48518666	48520838	48520982	8	0	0	1	9	1	0.111111	0
ENSG00000010610	12	1	6779499	6779614	6779734	6779898	8	0	0	1	9	1	0.111111	0
ENSG00000077522	1	1	233223774	233223859	233224976	233225061	0	1	8	0	9	-1	0.111111	0
ENSG00000066427	14	-1	91629415	91629349	91624914	91624827	16	0	1	1	18	0.685994	0.111111	0
ENSG00000161249	19	-1	40685628	40685572	40684925	40684878	24	0	2	1	27	0.5547	0.111111	0
ENSG00000186543	1	-1	16704172	16704076	16703414	16703331	8	0	0	1	9	1	0.111111	0
ENSG00000145014	3	-1	195818917	195818796	195818613	195818507	1	0	0	8	9	1	0.111111	0
ENSG00000040531	17	1	3497487	3497565	3498890	3498974	16	1	0	1	18	0.685994	0.111111	0
ENSG00000048991	2	1	136157039	136157227	136160060	136160111	1	1	0	16	18	0.685994	0.111111	0
ENSG00000069667	15	-1	58637797	58637716	58636419	58636344	1	0	0	8	9	1	0.111111	0
ENSG00000167540	16	1	88584775	88584912	88586630	88586737	8	0	0	1	9	1	0.111111	0
ENSG00000152942	5	1	68705413	68705670	68706211	68706294	16	0	1	1	18	0.685994	0.111111	0
ENSG00000136286	7	-1	44778699	44778476	44777928	44777784	8	0	0	1	9	1	0.111111	0
ENSG00000188170	11	-1	5204605	5204526	5204449	5204383	1	0	0	8	9	1	0.111111	0
ENSG00000151092	3	-1	25752895	25752804	25752644	25752499	0	1	16	1	18	-0.685994	0.111111	0
ENSG00000102316	X	1	54719176	54719236	54719346	54719667	8	0	0	1	9	1	0.111111	0
ENSG00000175309	5	-1	177585036	177584962	177584336	177584249	16	0	1	1	18	0.685994	0.111111	0
ENSG00000039523	16	1	66129828	66129954	66130076	66130228	16	1	0	1	18	0.685994	0.111111	0
ENSG00000127863	13	1	23131189	23131353	23132504	23132629	8	0	0	1	9	1	0.111111	0
ENSG00000125247	13	-1	100106723	100106636	100092566	100092466	8	0	0	1	9	1	0.111111	0
ENSG00000145901	5	-1	150424885	150424842	150424763	150424714	1	0	0	8	9	1	0.111111	0
ENSG00000182923	3	1	135747126	135747359	135747689	135747828	8	0	0	1	9	1	0.111111	0
ENSG00000111731	12	-1	22563440	22563241	22562338	22562187	0	1	8	0	9	-1	0.111111	0
ENSG00000152760	1	1	66933384	66933477	66946363	66946464	1	0	0	8	9	1	0.111111	0
ENSG00000121964	2	-1	144802878	144802814	144800103	144799902	8	0	0	1	9	1	0.111111	0
ENSG00000074047	2	1	121425049	121425251	121429051	121429236	1	0	0	8	9	1	0.111111	0
ENSG00000165259	X	-1	83549285	83549177	83536550	83536404	0	1	8	0	9	-1	0.111111	0
ENSG00000078098	2	-1	162880315	162880196	162879757	162879587	1	0	0	8	9	1	0.111111	0
ENSG00000106603	7	-1	43478561	43478497	43463551	43463332	1	8	8	11	28	-0.309942	0.111861	0
ENSG00000106603	7	-1	43478561	43478497	43463551	43463455	1	8	8	11	28	-0.309942	0.111861	0
ENSG00000106603	7	-1	43478561	43478497	43463551	43463451	1	8	8	11	28	-0.309942	0.111861	0
ENSG00000143363	1	1	147804106	147804218	147810160	147810344	19	2	5	3	29	0.331019	0.111877	0
ENSG00000143363	1	1	147804016	147804218	147810160	147810344	19	2	5	3	29	0.331019	0.111877	0
ENSG00000127445	19	1	9808499	9808551	9809688	9809751	1	4	1	81	87	0.291658	0.112269	0
ENSG00000127445	19	1	9808499	9808551	9809688	9809774	1	4	1	81	87	0.291658	0.112269	0
ENSG00000028203	12	1	94152794	94152866	94159150	94159325	3	0	1	3	7	0.75	0.114286	0
ENSG00000100429	22	-1	48990054	48989989	48989637	48989548	1	3	3	0	7	-0.75	0.114286	0
ENSG00000164506	6	1	147702008	147702067	147702166	147702213	3	1	0	3	7	0.75	0.114286	0
ENSG00000120549	10	1	24865709	24865828	24871628	24871705	3	1	0	3	7	0.75	0.114286	0
ENSG00000155975	8	1	17150190	17150297	17167787	17167861	0	1	38	4	43	-0.425385	0.116279	0
ENSG00000161405	17	-1	35202712	35202452	35201362	35201195	11	4	1	3	19	0.408491	0.117389	0
ENSG00000114982	2	-1	96724796	96724532	96719093	96718923	15	0	1	1	17	0.684653	0.117647	0
ENSG00000138382	2	-1	170501660	170501578	170497545	170497494	30	3	0	1	34	0.476731	0.117647	0
ENSG00000127022	5	1	179065865	179065938	179066739	179066797	15	0	1	1	17	0.684653	0.117647	0
ENSG00000161802	6	1	30725314	30725715	30726750	30726838	15	0	1	1	17	0.684653	0.117647	0
ENSG00000172819	12	-1	51907738	51907413	51895845	51895697	15	0	1	1	17	0.684653	0.117647	0
ENSG00000188321	19	1	9310170	9310258	9310869	9310995	15	0	1	1	17	0.684653	0.117647	0
ENSG00000015153	12	-1	40890523	40890424	40879304	40879205	1	1	0	15	17	0.684653	0.117647	0
ENSG00000131373	3	-1	15608191	15608111	15606123	15606051	61	3	1	1	66	0.325535	0.118415	0
ENSG00000186007	1	-1	202120137	202120015	202117081	202117017	3	1	1	5	10	0.583333	0.119048	0
ENSG00000134574	11	1	47212700	47212799	47213397	47213539	3	2	0	4	9	0.632456	0.119048	0
ENSG00000115020	2	1	208966942	208967060	208967767	208967938	3	2	0	4	9	0.632456	0.119048	0
ENSG00000171302	17	-1	74507947	74507777	74505963	74505825	2	5	1	23	31	0.345135	0.119911	0
ENSG00000013561	5	1	141334553	141334704	141338052	141338579	42	6	16	6	70	0.181965	0.12024	0
ENSG00000153481	13	1	110074582	110074627	110077787	110077895	12	1	2	2	17	0.470757	0.120588	0
ENSG00000140876	16	1	76327226	76327384	76328048	76328141	5	3	0	3	11	0.559017	0.121212	0
ENSG00000170633	12	1	120303265	120303330	120305372	120305636	1	7	0	58	66	0.333974	0.121212	0
ENSG00000158578	X	-1	54933321	54933211	54930728	54930506	57	0	54	3	114	0.164399	0.121681	0
ENSG00000111652	12	1	6704041	6704245	6707353	6707428	144	19	0	1	164	0.210171	0.121951	0
ENSG00000109113	17	-1	24068738	24068358	24068139	24068048	93	12	0	1	106	0.261021	0.122642	0
ENSG00000109113	17	-1	24068543	24068358	24068139	24068048	93	12	0	1	106	0.261021	0.122642	0
ENSG00000109113	17	-1	24068570	24068358	24068139	24068048	93	12	0	1	106	0.261021	0.122642	0
ENSG00000172828	16	1	65561083	65561163	65562576	65562723	7	0	0	1	8	1	0.125	0
ENSG00000012124	19	1	40514762	40514817	40515290	40515667	21	0	2	1	24	0.551677	0.125	0
ENSG00000017483	X	-1	48080963	48080871	48080734	48080656	7	0	0	1	8	1	0.125	0
ENSG00000145103	3	-1	123203401	123203282	123202991	123202845	7	0	0	1	8	1	0.125	0
ENSG00000111731	12	-1	22503743	22503693	22502786	22502685	1	0	0	7	8	1	0.125	0
ENSG00000085644	16	1	3128747	3128820	3128977	3129100	7	0	0	1	8	1	0.125	0
ENSG00000156026	10	1	74291443	74291540	74298467	74298627	0	1	7	0	8	-1	0.125	0
ENSG00000158865	16	1	24778009	24778117	24780805	24780896	1	0	0	7	8	1	0.125	0
ENSG00000132394	3	1	129463669	129463765	129466158	129466322	14	1	0	1	16	0.68313	0.125	0
ENSG00000131386	3	1	16235914	16236045	16236421	16236525	7	0	0	1	8	1	0.125	0
ENSG00000107021	9	1	128645083	128645293	128645789	128645952	7	0	0	1	8	1	0.125	0
ENSG00000188647	9	-1	69595420	69595251	69586328	69586262	7	0	0	1	8	1	0.125	0
ENSG00000135624	2	1	73378426	73378580	73379284	73379326	1	0	0	7	8	1	0.125	0
ENSG00000166308	6	1	32104700	32104816	32104922	32105093	7	0	0	1	8	1	0.125	0
ENSG00000148541	10	-1	60699875	60699665	60698457	60698319	7	0	0	1	8	1	0.125	0
ENSG00000111364	12	1	122627185	122627299	122628096	122628264	7	0	0	1	8	1	0.125	0
ENSG00000137941	1	-1	84129680	84129549	84127690	84127569	7	0	0	1	8	1	0.125	0
ENSG00000008294	17	-1	46418138	46418058	46417350	46417283	7	0	0	1	8	1	0.125	0
ENSG00000100601	14	-1	77240573	77240465	77230996	77230834	21	2	0	1	24	0.551677	0.125	0
ENSG00000149150	11	-1	57015675	57015640	57015411	57015273	7	0	0	1	8	1	0.125	0
ENSG00000073282	3	1	191089831	191089975	191091280	191091373	7	0	0	1	8	1	0.125	0
ENSG00000074966	4	-1	47919411	47919347	47916998	47916880	7	0	0	1	8	1	0.125	0
ENSG00000150712	5	-1	32270992	32270825	32269797	32269636	7	0	0	1	8	1	0.125	0
ENSG00000113763	5	1	176224423	176224588	176225119	176225328	1	0	0	7	8	1	0.125	0
ENSG00000140479	15	-1	99728251	99728063	99724060	99723924	7	0	0	1	8	1	0.125	0
ENSG00000157600	X	1	109116720	109116769	109158453	109158519	7	0	0	1	8	1	0.125	0
ENSG00000105549	19	-1	324531	324470	323700	323631	7	0	0	1	8	1	0.125	0
ENSG00000197062	6	1	28347611	28348095	28348426	28348543	7	0	0	1	8	1	0.125	0
ENSG00000161018	5	1	179155191	179155290	179155393	179155463	7	0	0	1	8	1	0.125	0
ENSG00000169118	15	-1	62268732	62268593	62267737	62267627	1	0	0	7	8	1	0.125	0
ENSG00000100796	14	-1	91021827	91021729	91018290	91017673	7	0	0	1	8	1	0.125	0
ENSG00000121964	2	-1	144770259	144770134	144768539	144768434	1	0	0	7	8	1	0.125	0
ENSG00000148660	10	-1	75257885	75257853	75255111	75255085	0	1	7	0	8	-1	0.125	0
ENSG00000066468	10	-1	123315208	123314942	123314083	123314006	7	0	0	1	8	1	0.125	0
ENSG00000164828	7	1	656084	656110	656219	656398	7	0	0	1	8	1	0.125	0
ENSG00000104365	8	1	42283018	42283107	42285576	42285700	7	0	0	1	8	1	0.125	0
ENSG00000164830	8	1	107792026	107792194	107795227	107795389	7	0	0	1	8	1	0.125	0
ENSG00000095637	10	-1	97144822	97144748	97144420	97144358	1	0	0	7	8	1	0.125	0
ENSG00000148660	10	-1	75257885	75257853	75255111	75255043	0	1	7	0	8	-1	0.125	0
ENSG00000145088	3	1	123037726	123037793	123038182	123038331	1	0	0	7	8	1	0.125	0
ENSG00000073464	X	1	9975715	9975837	9984134	9984340	7	0	0	1	8	1	0.125	0
ENSG00000148832	10	1	135086345	135086369	135086508	135086597	1	0	0	7	8	1	0.125	0
ENSG00000150787	11	1	111606141	111606163	111606559	111606615	28	0	3	1	32	0.475191	0.125	0
ENSG00000129255	17	1	7429774	7429839	7429993	7430120	7	0	0	1	8	1	0.125	0
ENSG00000105707	19	1	40232034	40232135	40232219	40232260	7	0	0	1	8	1	0.125	0
ENSG00000105223	19	1	45564520	45564662	45565445	45565626	7	0	0	1	8	1	0.125	0
ENSG00000129158	11	-1	17971116	17971054	17966878	17966720	7	0	0	1	8	1	0.125	0
ENSG00000108055	10	1	112322528	112322558	112323455	112323493	0	1	7	0	8	-1	0.125	0
ENSG00000185133	22	1	29844436	29844545	29844682	29844803	1	0	0	7	8	1	0.125	0
ENSG00000015475	22	-1	16607494	16607425	16601333	16601123	63	2	11	2	78	0.20795	0.127273	0
ENSG00000015475	22	-1	16607494	16607425	16601333	16601127	63	2	11	2	78	0.20795	0.127273	0
ENSG00000173027	2	1	74597779	74597880	74598260	74598344	1	5	1	84	91	0.2622	0.128205	0
ENSG00000149557	11	-1	124838676	124838590	124835772	124835604	41	1	2	1	45	0.374654	0.130303	0
ENSG00000066117	12	1	48767413	48767535	48768571	48768687	20	0	2	1	23	0.550482	0.130435	0
ENSG00000040531	17	1	3490231	3490310	3497487	3497565	20	0	2	1	23	0.550482	0.130435	0
ENSG00000101391	20	-1	31437237	31437117	31433646	31433451	0	20	1	2	23	-0.550482	0.130435	0
ENSG00000108474	17	1	16078010	16078109	16128060	16128177	2	20	1	0	23	-0.550482	0.130435	0
ENSG00000156738	11	1	59982098	59982176	59985121	59985209	1	0	2	20	23	0.550482	0.130435	0
ENSG00000163933	3	-1	53135050	53134965	53132896	53132780	20	2	0	1	23	0.550482	0.130435	0
ENSG00000050426	12	1	49729084	49729235	49733862	49733910	7	20	0	8	35	0.272166	0.132058	0
ENSG00000179151	15	-1	72766573	72766485	72756416	72756335	2	12	1	45	60	0.235046	0.132963	0
ENSG00000110074	11	1	125650032	125650126	125650432	125650533	40	1	2	1	44	0.373845	0.133192	0
ENSG00000110074	11	1	125650036	125650126	125650432	125650533	40	1	2	1	44	0.373845	0.133192	0
ENSG00000179195	12	1	123012850	123012967	123014305	123014362	1	0	1	13	15	0.681385	0.133333	0
ENSG00000118260	2	1	208266861	208266923	208267340	208267454	1	1	0	13	15	0.681385	0.133333	0
ENSG00000121964	2	-1	144562061	144561952	144548638	144548494	6	2	0	2	10	0.612372	0.133333	0
ENSG00000010626	12	1	6889315	6889451	6892155	6892452	6	2	0	2	10	0.612372	0.133333	0
ENSG00000068097	17	-1	55506302	55505889	55505422	55505307	13	0	1	1	15	0.681385	0.133333	0
ENSG00000058404	7	-1	44047300	44047229	44045705	44045661	6	2	0	2	10	0.612372	0.133333	0
ENSG00000175193	3	-1	185034315	185034214	185034079	185033982	13	0	1	1	15	0.681385	0.133333	0
ENSG00000010626	12	1	6886740	6886870	6889315	6889451	13	1	0	1	15	0.681385	0.133333	0
ENSG00000140859	16	-1	56371364	56371290	56370863	56370774	1	0	1	13	15	0.681385	0.133333	0
ENSG00000113494	5	-1	35122199	35122067	35120498	35120329	6	0	2	2	10	0.612372	0.133333	0
ENSG00000108387	17	-1	53963911	53963840	53959338	53959042	3	2	21	2	28	-0.342624	0.135043	0
ENSG00000108387	17	-1	53963911	53963840	53959338	53959292	3	2	21	2	28	-0.342624	0.135043	0
ENSG00000174652	19	-1	9406535	9406474	9405911	9405751	11	2	1	2	16	0.46225	0.135714	0
ENSG00000142303	19	-1	8579130	8579016	8576694	8576508	19	2	0	1	22	0.54917	0.136364	0
ENSG00000169919	7	-1	64883578	64883432	64879503	64879419	19	2	0	1	22	0.54917	0.136364	0
ENSG00000150048	12	-1	10133088	10132990	10125279	10125103	19	0	2	1	22	0.54917	0.136364	0
ENSG00000175063	20	1	43876430	43876516	43877436	43877586	3	131	1	4	139	-0.197839	0.13772	0
ENSG00000100462	14	-1	22467664	22467546	22467260	22467175	78	2	3	1	84	0.258199	0.137736	0
ENSG00000114982	2	-1	96719154	96718923	96707373	96707283	25	3	0	1	29	0.472456	0.137931	0
ENSG00000114982	2	-1	96719093	96718923	96707373	96707283	25	3	0	1	29	0.472456	0.137931	0
ENSG00000157538	21	-1	37532780	37532631	37527613	37527533	38	2	1	1	42	0.372104	0.139373	0
ENSG00000136521	3	1	180808248	180808302	180816475	180816539	1	1	1	25	28	0.461538	0.140212	0
ENSG00000122490	18	-1	75795010	75794957	75791299	75791216	4	20	1	26	51	0.217584	0.140229	0
ENSG00000105341	19	-1	46636159	46635963	46634217	46634137	158	25	0	1	184	0.182229	0.141304	0
ENSG00000124440	19	1	51524304	51524575	51526253	51526370	6	0	0	1	7	1	0.142857	0
ENSG00000156253	21	-1	29302499	29302432	29302315	29301953	48	0	7	1	56	0.330289	0.142857	0
ENSG00000135597	6	-1	139280454	139280385	139278806	139278688	6	0	0	1	7	1	0.142857	0
ENSG00000129103	7	1	55914899	55915013	55916488	55916638	1	0	0	6	7	1	0.142857	0
ENSG00000137747	11	-1	117294763	117294334	117293199	117293095	12	1	0	1	14	0.679366	0.142857	0
ENSG00000135597	6	-1	139280457	139280385	139278806	139278688	6	0	0	1	7	1	0.142857	0
ENSG00000038358	16	1	66474362	66474581	66474972	66475135	12	0	1	1	14	0.679366	0.142857	0
ENSG00000171466	19	-1	9631143	9631055	9629811	9629685	6	0	0	1	7	1	0.142857	0
ENSG00000125510	20	1	62188302	62188396	62193763	62193913	2	0	1	4	7	0.730297	0.142857	0
ENSG00000163378	3	-1	69120858	69120347	69120222	69120136	6	0	0	1	7	1	0.142857	0
ENSG00000198203	2	1	108373541	108373635	108375874	108375909	4	0	1	2	7	0.730297	0.142857	0
ENSG00000122735	9	1	34477944	34478016	34479172	34479199	1	0	0	6	7	1	0.142857	0
ENSG00000070770	16	-1	56765915	56765856	56760098	56760015	6	0	0	1	7	1	0.142857	0
ENSG00000101349	20	-1	9473141	9473016	9471367	9471233	6	0	0	1	7	1	0.142857	0
ENSG00000146243	6	1	79664265	79664395	79664500	79664734	6	0	0	1	7	1	0.142857	0
ENSG00000179361	15	1	72652256	72652327	72652526	72652598	6	0	0	1	7	1	0.142857	0
ENSG00000196118	16	-1	30678069	30678000	30677923	30677834	4	1	0	2	7	0.730297	0.142857	0
ENSG00000166796	11	1	18416651	18416768	18424333	18424456	12	1	0	1	14	0.679366	0.142857	0
ENSG00000155857	7	-1	38062413	38062084	38058071	38058024	6	0	0	1	7	1	0.142857	0
ENSG00000100445	14	-1	23981306	23981155	23980841	23980720	0	2	4	1	7	-0.730297	0.142857	0
ENSG00000067369	15	-1	41526975	41526856	41526080	41525877	6	0	0	1	7	1	0.142857	0
ENSG00000127054	1	-1	1295832	1295759	1294736	1294599	1	0	0	6	7	1	0.142857	0
ENSG00000171130	7	1	149013163	149013335	149013413	149013527	1	0	0	6	7	1	0.142857	0
ENSG00000148459	10	1	27064175	27064255	27064401	27064514	6	0	0	1	7	1	0.142857	0
ENSG00000109685	4	1	1862688	1862867	1868179	1868353	4	0	1	2	7	0.730297	0.142857	0
ENSG00000122203	5	-1	175719527	175719420	175712357	175712231	0	4	2	1	7	-0.730297	0.142857	0
ENSG00000144182	2	1	99230463	99230525	99231282	99231407	1	1	12	0	14	-0.679366	0.142857	0
ENSG00000068028	3	-1	50350458	50350340	50344589	50344485	12	0	1	1	14	0.679366	0.142857	0
ENSG00000165309	10	1	23288796	23288862	23289873	23289964	1	0	0	6	7	1	0.142857	0
ENSG00000104419	8	-1	134365754	134365674	134361692	134361657	6	0	0	1	7	1	0.142857	0
ENSG00000188917	X	-1	100112867	100112778	100102505	100102451	2	0	1	4	7	0.730297	0.142857	0
ENSG00000170054	14	-1	94006275	94006178	94005947	94005715	0	1	6	0	7	-1	0.142857	0
ENSG00000197249	14	-1	93925100	93924909	93924753	93924650	1	0	4	30	35	0.420084	0.142857	0
ENSG00000151834	4	-1	46153200	46153118	46148656	46148513	8	3	1	3	15	0.43082	0.142857	0
ENSG00000125746	19	-1	50833732	50833603	50829569	50829420	6	0	0	1	7	1	0.142857	0
ENSG00000120709	5	1	137704772	137705001	137705397	137705454	18	0	2	1	21	0.547723	0.142857	0
ENSG00000074657	18	1	54752645	54752826	54757657	54757833	6	0	0	1	7	1	0.142857	0
ENSG00000140043	14	1	73413454	73413624	73415552	73415761	6	0	0	1	7	1	0.142857	0
ENSG00000126653	17	1	25519247	25519358	25519958	25520069	1	0	0	6	7	1	0.142857	0
ENSG00000186272	19	1	62616776	62616816	62621092	62621218	4	0	1	2	7	0.730297	0.142857	0
ENSG00000196277	3	1	7575848	7576030	7578105	7578260	1	0	0	6	7	1	0.142857	0
ENSG00000091831	6	1	152357422	152357757	152424905	152425043	4	1	0	2	7	0.730297	0.142857	0
ENSG00000056998	X	1	2787212	2787316	2788605	2788709	4	1	0	2	7	0.730297	0.142857	0
ENSG00000108389	17	-1	53941201	53941041	53940924	53940828	6	0	0	1	7	1	0.142857	0
ENSG00000101639	18	1	13103585	13103704	13104129	13104250	6	0	0	1	7	1	0.142857	0
ENSG00000125846	20	1	18233652	18233822	18234325	18234451	6	0	0	1	7	1	0.142857	0
ENSG00000102606	13	1	110655637	110655721	110660220	110660350	6	0	0	1	7	1	0.142857	0
ENSG00000019582	5	-1	149764936	149764874	149764475	149764436	1	0	0	6	7	1	0.142857	0
ENSG00000136111	13	-1	74796538	74796374	74792174	74792151	1	0	0	6	7	1	0.142857	0
ENSG00000068028	3	-1	50350446	50350340	50344589	50344485	12	0	1	1	14	0.679366	0.142857	0
ENSG00000058453	1	1	17040917	17041141	17041586	17041735	6	0	0	1	7	1	0.142857	0
ENSG00000080823	14	-1	101802002	101801913	101799706	101799636	4	0	1	2	7	0.730297	0.142857	0
ENSG00000048991	2	1	136207454	136207495	136207970	136208059	2	0	1	4	7	0.730297	0.142857	0
ENSG00000133627	7	1	151917920	151917975	151935264	151935388	6	0	0	1	7	1	0.142857	0
ENSG00000077009	19	1	3890898	3890969	3892069	3892175	6	0	0	1	7	1	0.142857	0
ENSG00000106128	7	1	30783974	30784071	30784818	30784950	6	0	0	1	7	1	0.142857	0
ENSG00000166308	6	1	32106198	32106257	32107307	32107400	6	0	0	1	7	1	0.142857	0
ENSG00000137747	11	-1	117294570	117294334	117293199	117293095	12	1	0	1	14	0.679366	0.142857	0
ENSG00000155066	2	1	95363552	95363754	95363849	95363969	6	0	0	1	7	1	0.142857	0
ENSG00000168003	11	1	62395625	62395717	62400835	62400927	9	45	0	12	66	0.187317	0.143673	0
ENSG00000186522	2	-1	109708071	109708003	109700790	109700673	20	5	1	2	28	0.333333	0.145299	0
ENSG00000119185	2	-1	9509459	9509353	9504983	9504905	24	1	1	1	27	0.46	0.145299	0
ENSG00000148180	9	1	121139598	121139674	121141888	121141958	1	0	16	99	116	0.225032	0.146552	0
ENSG00000102471	13	1	79015694	79015818	79020464	79020530	29	0	4	1	34	0.419235	0.147059	0
ENSG00000126091	1	1	43959597	43959657	43966420	43966559	1	3	0	23	27	0.47027	0.148148	0
ENSG00000156171	1	-1	111379545	111379406	111377307	111377280	0	40	1	6	47	-0.352454	0.148936	0
ENSG00000161249	19	-1	40692703	40692653	40688927	40688868	2	13	0	23	38	0.291865	0.14936	0
ENSG00000168237	3	1	52300803	52300978	52301316	52301625	17	0	2	1	20	0.546119	0.15	0
ENSG00000186654	22	1	43448668	43448808	43451444	43451579	17	2	0	1	20	0.546119	0.15	0
ENSG00000104760	8	-1	17793596	17793470	17787360	17787281	12	1	73	0	86	-0.257028	0.151163	0
ENSG00000136280	7	1	44851092	44851265	44873042	44873147	0	101	1	17	119	-0.218064	0.151261	0
ENSG00000188603	16	-1	28407484	28407413	28406363	28406278	7	0	3	2	12	0.52915	0.151515	0
ENSG00000175455	3	-1	125158332	125158277	125157964	125157892	7	0	3	2	12	0.52915	0.151515	0
ENSG00000115641	2	-1	105471672	105471622	105465202	105465082	2	35	0	57	94	0.183003	0.152368	0
ENSG00000139531	12	1	54677666	54677774	54679384	54679509	5	19	0	10	34	0.268028	0.152751	0
ENSG00000163291	4	-1	80201316	80201162	80200754	80200474	1	0	1	11	13	0.677003	0.153846	0
ENSG00000184867	X	-1	100720267	100720207	100719700	100719592	11	1	0	1	13	0.677003	0.153846	0
ENSG00000071889	X	-1	153304964	153304851	153304439	153304342	11	1	0	1	13	0.677003	0.153846	0
ENSG00000184867	X	-1	100720279	100720207	100719700	100719592	11	1	0	1	13	0.677003	0.153846	0
ENSG00000168405	6	-1	25221989	25221799	25218310	25218163	11	0	1	1	13	0.677003	0.153846	0
ENSG00000030419	2	-1	213711950	213711874	213707274	213707153	1	1	0	11	13	0.677003	0.153846	0
ENSG00000130023	6	1	169994062	169994139	169994183	169994401	0	1	11	1	13	-0.677003	0.153846	0
ENSG00000131323	14	1	102422279	102422359	102425650	102425724	11	1	0	1	13	0.677003	0.153846	0
ENSG00000162341	11	1	68578765	68578841	68579219	68579396	11	0	1	1	13	0.677003	0.153846	0
ENSG00000188313	3	-1	147741665	147741619	147738529	147738481	2	1	2	10	15	0.452267	0.153846	0
ENSG00000149657	20	1	60136036	60136152	60137376	60137483	1	1	0	11	13	0.677003	0.153846	0
ENSG00000165233	9	1	92952405	92952558	92953716	92953775	27	4	0	1	32	0.417365	0.15625	0
ENSG00000162910	1	-1	224603457	224603391	224602944	224602877	0	32	1	5	38	-0.379663	0.157895	0
ENSG00000162910	1	-1	224603457	224603391	224603333	224602873	0	32	1	5	38	-0.379663	0.157895	0
ENSG00000110801	12	1	120795365	120795467	120800260	120800471	16	2	0	1	19	0.544331	0.157895	0
ENSG00000168003	11	1	62395625	62395717	62400832	62400927	15	45	1	12	73	0.160062	0.159554	0
ENSG00000114982	2	-1	96707373	96707283	96707155	96706970	21	0	3	1	25	0.467707	0.16	0
ENSG00000163528	3	-1	14138587	14138418	14135814	14135646	1	4	0	26	31	0.416333	0.16129	0
ENSG00000182473	17	-1	71598911	71598819	71598073	71598005	3	4	1	9	17	0.381221	0.161765	0
ENSG00000161405	17	-1	35198153	35198037	35187546	35187430	9	1	4	3	17	0.381221	0.161765	0
ENSG00000158769	1	-1	157821536	157821414	157820938	157820776	36	0	6	1	43	0.349927	0.162791	0
ENSG00000161558	19	-1	53555245	53555141	53540423	53540229	36	0	6	1	43	0.349927	0.162791	0
ENSG00000158769	1	-1	157821557	157821414	157820938	157820776	36	0	6	1	43	0.349927	0.162791	0
ENSG00000148180	9	1	121124271	121124382	121125151	121125224	1	3	4	106	114	0.191957	0.166289	0
ENSG00000187522	10	1	14924139	14924172	14924580	14924851	1	0	0	5	6	1	0.166667	0
ENSG00000129003	15	-1	60107911	60107849	60103336	60103271	2	0	0	2	4	1	0.166667	0
ENSG00000140598	15	-1	80338551	80338484	80332171	80332087	5	0	0	1	6	1	0.166667	0
ENSG00000158402	5	-1	137689642	137689609	137689492	137689403	5	0	0	1	6	1	0.166667	0
ENSG00000115687	2	-1	241800158	241799926	241799460	241799290	5	0	0	1	6	1	0.166667	0
ENSG00000101638	18	-1	42564322	42564167	42555430	42555323	1	0	0	5	6	1	0.166667	0
ENSG00000143494	1	1	209513076	209513129	209513326	209513555	2	0	0	2	4	1	0.166667	0
ENSG00000187123	2	1	150050000	150050177	150052542	150052639	2	0	0	2	4	1	0.166667	0
ENSG00000186152	19	-1	59417814	59417512	59417063	59416767	2	0	0	2	4	1	0.166667	0
ENSG00000143416	1	-1	148152453	148152271	148151395	148151317	5	0	0	1	6	1	0.166667	0
ENSG00000076650	19	1	38276105	38276265	38276918	38277015	5	0	0	1	6	1	0.166667	0
ENSG00000119787	2	-1	38457812	38457678	38457432	38457328	5	0	0	1	6	1	0.166667	0
ENSG00000136925	9	-1	97453536	97453411	97452288	97452183	5	0	0	1	6	1	0.166667	0
ENSG00000137103	9	1	35831131	35831264	35831523	35831791	5	0	0	1	6	1	0.166667	0
ENSG00000103544	16	1	19534937	19535014	19535509	19535631	5	0	0	1	6	1	0.166667	0
ENSG00000004866	7	1	116188979	116189158	116192594	116192690	1	0	0	5	6	1	0.166667	0
ENSG00000117480	1	1	46583730	46583770	46583936	46584060	5	0	0	1	6	1	0.166667	0
ENSG00000196600	11	-1	62744069	62743957	62742273	62742129	2	0	0	2	4	1	0.166667	0
ENSG00000109065	17	-1	70280011	70279952	70279851	70279694	0	5	1	0	6	-1	0.166667	0
ENSG00000152254	2	1	169584462	169584571	169586522	169586633	5	0	0	1	6	1	0.166667	0
ENSG00000033030	12	-1	121492990	121492887	121492771	121492706	5	0	0	1	6	1	0.166667	0
ENSG00000120251	4	1	158639767	158639881	158640295	158640409	0	2	2	0	4	-1	0.166667	0
ENSG00000068724	2	1	47160652	47160769	47162198	47162255	5	0	0	1	6	1	0.166667	0
ENSG00000140988	16	-1	1952911	1952856	1952810	1952738	1	0	0	5	6	1	0.166667	0
ENSG00000154783	3	1	14897083	14897141	14897253	14897283	5	0	0	1	6	1	0.166667	0
ENSG00000064692	5	1	121807165	121807279	121807680	121807789	1	0	0	5	6	1	0.166667	0
ENSG00000104413	8	1	95730942	95731043	95743676	95743774	0	1	5	0	6	-1	0.166667	0
ENSG00000152784	4	1	81462983	81463086	81463698	81463851	1	0	0	5	6	1	0.166667	0
ENSG00000115221	2	-1	160808619	160808397	160805906	160805809	5	0	0	1	6	1	0.166667	0
ENSG00000167759	19	-1	56255688	56255502	56255162	56255113	5	0	0	1	6	1	0.166667	0
ENSG00000122176	1	-1	200049062	200048820	200048615	200048077	2	0	0	2	4	1	0.166667	0
ENSG00000150625	4	-1	177203151	177202953	177108549	177108491	1	0	1	10	12	0.6742	0.166667	0
ENSG00000167515	16	1	87453254	87453352	87453482	87453659	2	0	0	2	4	1	0.166667	0
ENSG00000047849	3	-1	47885821	47885706	47883829	47883740	1	0	0	5	6	1	0.166667	0
ENSG00000134242	1	-1	114106768	114106691	114103290	114103204	2	0	0	2	4	1	0.166667	0
ENSG00000134709	1	1	60042325	60042359	60042856	60042938	2	0	0	2	4	1	0.166667	0
ENSG00000165097	6	1	18309696	18309867	18313747	18313874	5	0	0	1	6	1	0.166667	0
ENSG00000106344	7	-1	127552110	127551961	127551737	127551663	5	0	0	1	6	1	0.166667	0
ENSG00000143110	1	1	111731998	111732092	111732315	111732439	2	0	0	2	4	1	0.166667	0
ENSG00000139644	12	1	48422007	48422165	48429668	48429906	2	2	0	5	9	0.597614	0.166667	0
ENSG00000164010	1	1	42965208	42965297	42965532	42965879	5	0	0	1	6	1	0.166667	0
ENSG00000168065	11	1	64091647	64091861	64092718	64092826	5	0	0	1	6	1	0.166667	0
ENSG00000148399	9	-1	137747892	137747759	137746691	137746598	2	0	0	2	4	1	0.166667	0
ENSG00000127129	1	-1	41618565	41618514	41617842	41617674	1	1	0	10	12	0.6742	0.166667	0
ENSG00000096070	6	1	36301022	36301119	36304657	36304811	5	0	0	1	6	1	0.166667	0
ENSG00000149451	20	-1	3600976	3600781	3600632	3600524	2	0	0	2	4	1	0.166667	0
ENSG00000135763	1	1	226074751	226074927	226077399	226080729	5	0	0	1	6	1	0.166667	0
ENSG00000078124	11	1	76347671	76347723	76347769	76347892	0	5	1	0	6	-1	0.166667	0
ENSG00000189144	19	-1	42941619	42941527	42941076	42940956	1	0	0	5	6	1	0.166667	0
ENSG00000089123	20	-1	13539566	13539478	13529264	13529190	2	0	0	2	4	1	0.166667	0
ENSG00000146828	7	1	100096893	100097022	100097979	100098110	1	0	0	5	6	1	0.166667	0
ENSG00000153291	6	1	46745831	46745923	46746822	46746924	5	0	0	1	6	1	0.166667	0
ENSG00000180176	11	-1	2144838	2144693	2144574	2144439	10	0	1	1	12	0.6742	0.166667	0
ENSG00000179044	16	-1	65780344	65780308	65779241	65778629	2	0	0	2	4	1	0.166667	0
ENSG00000197641	18	1	59410562	59410690	59411068	59411185	5	0	0	1	6	1	0.166667	0
ENSG00000105483	19	-1	53426075	53425846	53425769	53425507	5	0	0	1	6	1	0.166667	0
ENSG00000198162	1	1	117656850	117657105	117660213	117660309	5	0	0	1	6	1	0.166667	0
ENSG00000063127	19	-1	54504480	54504370	54504186	54503945	5	0	0	1	6	1	0.166667	0
ENSG00000114544	3	-1	127252591	127252439	127235219	127235148	2	1	15	0	18	-0.542326	0.166667	0
ENSG00000196236	22	1	39628091	39628153	39629626	39629739	5	0	0	1	6	1	0.166667	0
ENSG00000149273	11	1	74791044	74791071	74792712	74792899	0	2	2	0	4	-1	0.166667	0
ENSG00000140600	15	1	81948945	81949070	81950508	81950658	1	0	0	5	6	1	0.166667	0
ENSG00000064933	2	1	190553975	190554460	190558031	190558161	10	0	1	1	12	0.6742	0.166667	0
ENSG00000003400	2	1	201893959	201893995	201896111	201896202	5	2	0	2	9	0.597614	0.166667	0
ENSG00000167759	19	-1	56255688	56255502	56255162	56254894	5	0	0	1	6	1	0.166667	0
ENSG00000170017	3	1	106741509	106741636	106743167	106743299	5	0	0	1	6	1	0.166667	0
ENSG00000163629	4	1	88028802	88029219	88029359	88029456	5	0	0	1	6	1	0.166667	0
ENSG00000148120	9	1	94648558	94648655	94666109	94666219	1	0	0	5	6	1	0.166667	0
ENSG00000048392	8	-1	103295562	103295458	103294293	103294180	10	0	1	1	12	0.6742	0.166667	0
ENSG00000163660	3	-1	158352421	158352220	158352082	158351977	1	1	0	10	12	0.6742	0.166667	0
ENSG00000149091	11	1	46345778	46345873	46346128	46346205	5	0	0	1	6	1	0.166667	0
ENSG00000126822	14	1	64265467	64265564	64266714	64266783	2	0	0	2	4	1	0.166667	0
ENSG00000164674	6	1	159105241	159105319	159109528	159109652	2	0	0	2	4	1	0.166667	0
ENSG00000148516	10	1	31701953	31702108	31716059	31716201	1	0	0	5	6	1	0.166667	0
ENSG00000130584	20	-1	61871180	61871047	61869915	61869870	1	0	0	5	6	1	0.166667	0
ENSG00000103723	15	-1	81099027	81098978	81094558	81094462	1	0	0	5	6	1	0.166667	0
ENSG00000160767	1	-1	152033685	152033342	152033265	152033140	1	0	0	5	6	1	0.166667	0
ENSG00000105339	8	1	142220484	142220605	142223429	142223540	2	0	0	2	4	1	0.166667	0
ENSG00000133067	1	1	199001634	199001705	199001949	199002020	5	0	0	1	6	1	0.166667	0
ENSG00000118816	4	-1	78336967	78336839	78334432	78334294	0	2	2	0	4	-1	0.166667	0
ENSG00000165661	9	-1	136341644	136341554	136339732	136339587	5	0	0	1	6	1	0.166667	0
ENSG00000164535	7	-1	6258975	6258824	6245830	6245708	0	2	2	0	4	-1	0.166667	0
ENSG00000107669	10	-1	123649499	123649371	123648474	123648346	0	2	2	0	4	-1	0.166667	0
ENSG00000173406	1	-1	57250108	57249977	57249335	57249216	5	0	0	1	6	1	0.166667	0
ENSG00000156162	8	1	95816034	95816158	95819773	95819863	5	0	0	1	6	1	0.166667	0
ENSG00000168060	11	-1	64571613	64571523	64570574	64570493	4	0	3	3	10	0.534522	0.166667	0
ENSG00000196792	14	-1	30468268	30468158	30458063	30457923	2	0	0	2	4	1	0.166667	0
ENSG00000060237	12	1	859000	859458	860148	860426	2	0	0	2	4	1	0.166667	0
ENSG00000015676	7	-1	44239118	44238739	44226122	44226030	1	0	0	5	6	1	0.166667	0
[truncated: 2,329 more rows]

## Sheet: mouse gene list
ensembl gene id	position						EST number					correlation coefficient	Fisher exact test p-value	FDR 0.05 threshold 0.01177
	chrom	strand	upstream exon		downstream exon		+U+D	+U-D	-U+D	-U-D	all
			acceptor	donor	acceptor	donor
ENSMUSG00000030895	7	-1	93127637	93127566	93126872	93126801	0	74	138	0	212	-1	4.83411e-59	1
ENSMUSG00000021196	13	-1	6421087	6421010	6416714	6416637	0	108	89	0	197	-1	2.185e-58	1
ENSMUSG00000060450	18	1	38741468	38741554	38742913	38743085	9	49	147	2	207	-0.866507	1.17666e-35	1
ENSMUSG00000032366	9	-1	67293593	67293468	67293187	67293062	0	18	276	0	294	-1	4.04317e-29	1
ENSMUSG00000022677	16	-1	14057072	14056875	14054190	14054106	58	0	0	27	85	1	9.08556e-23	1
ENSMUSG00000020777	11	-1	115860704	115860544	115854753	115854593	1	32	46	0	79	-0.9742	2.51024e-21	1
ENSMUSG00000032366	9	-1	67278034	67277959	67277519	67277444	0	26	66	2	94	-0.949347	3.47691e-21	1
ENSMUSG00000027273	2	1	136518766	136518883	136519080	136519178	0	16	108	0	124	-1	1.84015e-20	1
ENSMUSG00000027273	2	1	136518766	136518883	136519080	136519197	0	16	108	0	124	-1	1.84015e-20	1
ENSMUSG00000020166	10	-1	116297815	116297668	116297038	116296856	59	1	0	13	73	0.95556	1.6228e-13	1
ENSMUSG00000038171	2	-1	156166778	156166698	156161721	156161534	29	11	0	37	77	0.747565	1.74776e-12	1
ENSMUSG00000044783	1	-1	88180149	88180052	88179263	88179171	47	0	0	11	58	1	4.39189e-12	1
ENSMUSG00000002372	17	1	55030681	55030746	55031107	55031199	107	5	0	10	122	0.798063	2.1789e-11	1
ENSMUSG00000009291	10	1	77473273	77473325	77475656	77475764	404	5	0	6	415	0.734021	6.75232e-11	1
ENSMUSG00000032281	9	-1	54855062	54854885	54852253	54852155	8	0	1	83	92	0.93718	9.66901e-11	1
ENSMUSG00000020366	11	1	49513575	49513646	49514003	49514074	0	15	21	0	36	-1	1.79601e-10	1
ENSMUSG00000028464	4	-1	42764171	42764096	42763812	42763737	0	26	13	1	40	-0.945611	1.16345e-09	1
ENSMUSG00000013236	17	-1	54706378	54706185	54704750	54704633	13	0	1	23	37	0.943335	3.92986e-09	1
ENSMUSG00000031816	8	-1	120554857	120554744	120554713	120554600	0	9	25	0	34	-1	1.90653e-08	1
ENSMUSG00000033386	3	1	117227817	117227911	117229197	117229344	18	0	0	11	29	1	2.8904e-08	1
ENSMUSG00000015937	13	-1	55189002	55188903	55187487	55187397	0	36	7	0	43	-1	3.10327e-08	1
ENSMUSG00000026767	2	-1	12361185	12361106	12357025	12356965	36	0	0	7	43	1	3.10327e-08	1
ENSMUSG00000004730	17	1	55725102	55725257	55725343	55725462	14	0	0	13	27	1	4.98547e-08	1
ENSMUSG00000060450	18	1	38740659	38740734	38741468	38741554	8	8	2	141	159	0.602259	6.20628e-08	1
ENSMUSG00000060450	18	1	38740625	38740734	38741468	38741554	8	8	2	141	159	0.602259	6.20628e-08	1
ENSMUSG00000028580	4	1	128967141	128967249	128968160	128968338	33	1	0	8	42	0.928841	7.62517e-08	1
ENSMUSG00000019961	10	-1	90924039	90923920	90923822	90923727	24	0	7	17	48	0.740532	8.15433e-08	1
ENSMUSG00000060864	3	1	108764143	108764250	108764271	108764320	0	7	27	0	34	-1	1.85887e-07	1
ENSMUSG00000016495	19	-1	28648801	28648671	28648096	28647987	24	0	1	9	34	0.929516	1.90653e-07	1
ENSMUSG00000037997	6	1	128106957	128107077	128118347	128118475	14	0	0	11	25	1	2.24346e-07	1
ENSMUSG00000019817	10	1	12816634	12816672	12823298	12823329	26	0	0	7	33	1	2.3408e-07	1
ENSMUSG00000047295	15	1	92261861	92262043	92262413	92262475	52	0	0	5	57	1	2.38828e-07	1
ENSMUSG00000022621	15	-1	89980955	89980926	89979731	89979652	20	0	0	8	28	1	3.21739e-07	1
ENSMUSG00000041674	11	-1	112362843	112362632	112362564	112362421	1	9	21	0	31	-0.926872	4.9603e-07	1
ENSMUSG00000041028	14	-1	33174766	33174655	33173894	33173753	213	0	0	3	216	1	6.03733e-07	1
ENSMUSG00000030403	7	-1	10785129	10785045	10784281	10784244	13	0	0	10	23	1	8.74075e-07	1
ENSMUSG00000028107	3	-1	95746413	95746289	95745767	95745650	37	0	1	6	44	0.913557	9.91635e-07	1
ENSMUSG00000028107	3	-1	95746413	95746289	95745767	95745621	37	0	1	6	44	0.913557	9.91635e-07	1
ENSMUSG00000002957	7	1	129320287	129320421	129320930	129321064	0	14	9	0	23	-1	1.22371e-06	1
ENSMUSG00000047295	15	1	92262413	92262475	92264313	92264483	52	1	0	5	58	0.904218	1.30944e-06	1
ENSMUSG00000049680	11	-1	5617949	5617899	5617628	5617590	36	0	0	5	41	1	1.3344e-06	1
ENSMUSG00000022515	16	-1	4642306	4642135	4639904	4639706	28	2	1	9	40	0.808135	1.89463e-06	1
ENSMUSG00000027215	2	-1	93331463	93331381	93327926	93327854	139	0	0	3	142	1	2.1405e-06	1
ENSMUSG00000024142	17	-1	23074264	23074220	23074062	23074011	54	0	0	4	58	1	2.35699e-06	1
ENSMUSG00000024142	17	-1	23074358	23074220	23074062	23074011	54	0	0	4	58	1	2.35699e-06	1
ENSMUSG00000023973	17	-1	44905257	44905134	44900872	44900776	44	1	0	5	50	0.902671	2.83185e-06	1
ENSMUSG00000004267	6	-1	125385100	125384967	125384763	125384541	23	0	2	8	33	0.857904	3.2411e-06	1
ENSMUSG00000021772	14	1	14948731	14948841	14948861	14949003	0	20	6	0	26	-1	4.34348e-06	1
ENSMUSG00000015149	7	1	17740715	17740763	17740999	17741112	108	0	0	3	111	1	4.50826e-06	1
ENSMUSG00000020458	11	1	29601102	29601158	29601977	29604337	12	4	0	17	33	0.779194	5.1294e-06	1
ENSMUSG00000033460	X	1	124725532	124725623	124725888	124725980	44	4	5	11	64	0.617581	5.52938e-06	1
ENSMUSG00000025007	19	-1	39922499	39922434	39921912	39921797	165	0	6	4	175	0.621261	5.56248e-06	1
ENSMUSG00000005087	2	-1	102726559	102726470	102725523	102725317	11	0	0	9	20	1	5.9538e-06	1
ENSMUSG00000030204	6	1	135067231	135067349	135067991	135068062	40	0	0	4	44	1	7.36643e-06	1
ENSMUSG00000030204	6	1	135067191	135067349	135067991	135068062	40	0	0	4	44	1	7.36643e-06	1
ENSMUSG00000024758	19	-1	7181294	7181238	7171850	7169727	4	6	1	226	237	0.553394	8.02447e-06	1
ENSMUSG00000023051	15	1	103000985	103001154	103002338	103002440	33	1	2	7	43	0.78234	8.50295e-06	1
ENSMUSG00000022108	14	-1	65139507	65139379	65137607	65137401	472	0	0	2	474	1	8.92053e-06	1
ENSMUSG00000034349	3	1	69347427	69347605	69348167	69348358	37	0	0	4	41	1	9.87459e-06	1
ENSMUSG00000029712	5	1	134944895	134945062	134945380	134945480	17	0	0	6	23	1	9.90619e-06	1
ENSMUSG00000026767	2	-1	12352181	12352130	12351242	12351128	8	0	0	11	19	1	1.32307e-05	1
ENSMUSG00000031948	8	-1	111348697	111348640	111348544	111348365	7	0	17	83	107	0.49202	1.32729e-05	1
ENSMUSG00000035944	15	1	86193283	86193454	86195845	86196018	34	0	0	4	38	1	1.35474e-05	1
ENSMUSG00000029810	6	-1	48756778	48756548	48755729	48755610	73	0	0	3	76	1	1.42248e-05	1
ENSMUSG00000021477	13	-1	62707859	62707764	62706996	62706772	359	0	0	2	361	1	1.53894e-05	1
ENSMUSG00000044783	1	-1	88182615	88182579	88180149	88180052	12	0	2	11	25	0.851631	1.7499e-05	1
ENSMUSG00000020167	10	-1	80320366	80320131	80317928	80317702	0	6	15	0	21	-1	1.84284e-05	1
ENSMUSG00000022108	14	-1	65137607	65137401	65136942	65136832	316	0	0	2	318	1	1.98401e-05	1
ENSMUSG00000053436	17	1	27330768	27330847	27334437	27334516	0	9	9	0	18	-1	2.05677e-05	1
ENSMUSG00000004364	1	-1	80785009	80784823	80782654	80782509	62	0	0	3	65	1	2.28938e-05	1
ENSMUSG00000050875	18	1	59581511	59581561	59582586	59582665	20	1	0	6	27	0.903508	2.36478e-05	1
ENSMUSG00000041488	19	-1	11033264	11033154	11032034	11031921	0	14	6	0	20	-1	2.57998e-05	1
ENSMUSG00000037461	1	1	191474923	191475052	191475703	191475849	42	0	3	5	50	0.763763	2.64306e-05	1
ENSMUSG00000013529	7	1	31640816	31640994	31641488	31641637	10	9	0	26	45	0.625282	2.89569e-05	1
ENSMUSG00000031371	X	-1	65007286	65007195	65006734	65006576	26	0	0	4	30	1	3.64897e-05	1
ENSMUSG00000031216	X	1	90466944	90467025	90467973	90468036	13	0	0	6	19	1	3.68568e-05	1
ENSMUSG00000005087	2	-1	102733458	102733339	102731919	102731794	6	0	0	13	19	1	3.68568e-05	1
ENSMUSG00000027787	3	1	70068675	70068809	70070779	70070875	82	1	0	3	86	0.860793	3.90854e-05	1
ENSMUSG00000037935	11	-1	98899441	98899398	98896265	98896161	50	8	0	6	64	0.607831	4.00537e-05	1
ENSMUSG00000024045	17	-1	30922327	30922295	30921795	30921516	25	0	0	4	29	1	4.21035e-05	1
ENSMUSG00000021981	14	1	51470120	51470161	51471132	51471272	3	0	0	46	49	1	5.4277e-05	1
ENSMUSG00000015176	19	1	45418093	45418200	45419120	45419175	0	2	172	0	174	-1	6.64408e-05	1
ENSMUSG00000019978	10	1	25260098	25260265	25261900	25261953	4	0	0	22	26	1	6.68896e-05	1
ENSMUSG00000022868	16	1	22739605	22739768	22740748	22740849	171	0	0	2	173	1	6.72133e-05	1
ENSMUSG00000047295	15	1	92264313	92264483	92265408	92265497	31	1	1	5	38	0.802083	6.99103e-05	1
ENSMUSG00000029203	5	1	64202918	64203011	64208577	64208635	85	2	2	4	93	0.643678	7.43041e-05	1
ENSMUSG00000028601	4	1	106518380	106518613	106519436	106519492	41	0	0	3	44	1	7.55059e-05	1
ENSMUSG00000060613	19	-1	39518648	39518486	39515130	39514981	65	0	1	3	69	0.85944	7.63446e-05	1
ENSMUSG00000037997	6	1	128106957	128107077	128118350	128118475	6	0	0	11	17	1	8.08016e-05	1
ENSMUSG00000000884	16	1	18317439	18317579	18317976	18318101	11	0	0	6	17	1	8.08016e-05	1
ENSMUSG00000028383	4	1	58864962	58865065	58865356	58865454	40	0	0	3	43	1	8.10307e-05	1
ENSMUSG00000022573	15	-1	76221619	76221520	76221440	76221340	155	0	0	2	157	1	8.16593e-05	1
ENSMUSG00000039463	2	1	167520440	167520578	167522762	167522867	14	0	0	5	19	1	8.59993e-05	1
ENSMUSG00000028041	3	-1	89770986	89770921	89770825	89770760	0	7	9	0	16	-1	8.74126e-05	1
ENSMUSG00000022868	16	1	22739206	22739290	22739605	22739768	363	0	2	2	367	0.705167	8.93376e-05	1
ENSMUSG00000030663	7	1	103382090	103382173	103384594	103384654	148	0	0	2	150	1	8.94855e-05	1
ENSMUSG00000047030	2	-1	167552481	167552282	167549605	167549545	5	8	3	139	155	0.45541	8.99676e-05	1
ENSMUSG00000037236	18	1	36012869	36013037	36017660	36017721	31	0	15	10	56	0.519197	9.18009e-05	1
ENSMUSG00000006024	7	1	7789346	7789392	7789874	7789951	146	0	0	2	148	1	9.19287e-05	1
ENSMUSG00000019978	10	1	25253889	25253951	25255767	25255913	4	0	0	20	24	1	9.41088e-05	1
ENSMUSG00000036932	X	-1	40853237	40853095	40851998	40851868	0	59	3	1	63	-0.858778	0.000100728	1
ENSMUSG00000040139	7	-1	125013385	125013224	125013117	125013055	19	0	0	4	23	1	0.000112931	1
ENSMUSG00000031105	X	1	40973881	40973925	40976421	40976468	5	0	1	19	25	0.889757	0.000112931	1
ENSMUSG00000039815	17	1	7720684	7720770	7721259	7721341	34	0	0	3	37	1	0.0001287	1
ENSMUSG00000022760	16	-1	17307310	17307155	17306000	17305860	36	2	0	4	42	0.794719	0.000134012	1
ENSMUSG00000047989	18	-1	24533125	24533015	24531710	24531599	33	0	0	3	36	1	0.000140056	1
ENSMUSG00000019961	10	-1	90923822	90923727	90923380	90923270	35	0	10	7	52	0.565916	0.000145368	1
ENSMUSG00000040549	2	1	91470075	91470132	91470222	91470347	32	0	0	3	35	1	0.000152788	1
ENSMUSG00000008575	4	-1	80598555	80598390	80595401	80595319	5	0	0	12	17	1	0.000161603	1
ENSMUSG00000030849	7	-1	117703556	117703409	117702214	117702070	1	78	3	1	83	-0.737342	0.000172506	1
ENSMUSG00000030849	7	-1	117703556	117703409	117702214	117702121	1	78	3	1	83	-0.737342	0.000172506	1
ENSMUSG00000031708	8	-1	82836978	82836873	82836785	82836713	106	0	0	2	108	1	0.00017307	1
ENSMUSG00000045469	2	1	156811372	156811451	156811681	156811752	0	3	47	1	51	-0.856957	0.000192077	1
ENSMUSG00000045469	2	1	156811372	156811451	156811681	156811769	0	3	47	1	51	-0.856957	0.000192077	1
ENSMUSG00000037669	12	1	8187613	8187756	8198910	8199082	36	3	2	6	47	0.642879	0.000192169	1
ENSMUSG00000050546	6	-1	149322486	149322269	149318022	149317805	0	6	9	0	15	-1	0.0001998	1
ENSMUSG00000030557	7	-1	54305373	54305242	54305177	54305040	0	9	6	0	15	-1	0.0001998	1
ENSMUSG00000021012	12	1	93394170	93394329	93395110	93395342	9	1	0	8	18	0.894427	0.000205677	1
ENSMUSG00000032582	9	-1	107873145	107873056	107869478	107869409	16	0	0	4	20	1	0.000206398	1
ENSMUSG00000000154	7	1	131184057	131184154	131184492	131184652	45	0	1	3	49	0.85656	0.000217108	1
ENSMUSG00000008690	15	1	89756098	89756153	89756272	89756356	93	0	0	2	95	1	0.000223964	1
ENSMUSG00000024436	17	-1	34426654	34426546	34426439	34426342	91	0	0	2	93	1	0.000233754	1
ENSMUSG00000021910	14	-1	27224920	27224825	27223888	27223733	89	0	0	2	91	1	0.0002442	1
ENSMUSG00000023971	17	-1	44830246	44830105	44829990	44829924	15	0	0	4	19	1	0.000257998	1
ENSMUSG00000027655	2	1	158881611	158881680	158883735	158883794	15	0	0	4	19	1	0.000257998	1
ENSMUSG00000027655	2	1	158878779	158878883	158880712	158880773	26	0	0	3	29	1	0.000273673	1
ENSMUSG00000054808	7	-1	17880592	17880507	17879005	17878920	0	41	3	1	45	-0.855653	0.000281889	1
ENSMUSG00000020547	12	-1	31168200	31168053	31166603	31166488	2	0	0	81	83	1	0.000293858	1
ENSMUSG00000022621	15	-1	89979731	89979652	89979076	89978997	21	1	2	6	30	0.736635	0.000306513	1
ENSMUSG00000003660	2	1	126971154	126971277	126973604	126973753	79	0	0	2	81	1	0.000308642	1
ENSMUSG00000004880	1	-1	181925536	181925426	181924728	181924626	2	0	0	77	79	1	0.00032457	1
ENSMUSG00000014867	2	-1	26885018	26884975	26884553	26884367	77	0	0	2	79	1	0.00032457	1
ENSMUSG00000020051	10	1	87302330	87302418	87311386	87311453	76	0	0	2	78	1	0.000333	1
ENSMUSG00000036371	6	1	67384661	67384801	67384913	67385002	74	0	0	2	76	1	0.000350877	1
ENSMUSG00000034681	17	1	23010930	23011051	23013927	23014107	50	30	40	69	189	0.255262	0.000368813	1
ENSMUSG00000030945	7	1	106870169	106870376	106872227	106872373	23	0	0	3	26	1	0.000384615	1
ENSMUSG00000020124	10	-1	122956265	122956135	122951518	122951392	70	0	0	2	72	1	0.000391236	1
ENSMUSG00000061904	10	-1	90892973	90892849	90892685	90892564	0	3	22	0	25	-1	0.000434783	1
ENSMUSG00000029455	5	-1	119083704	119083602	119083039	119082855	65	0	0	2	67	1	0.000452284	1
ENSMUSG00000028772	4	-1	128724576	128724456	128719642	128719585	11	2	0	7	20	0.811246	0.000464396	1
ENSMUSG00000028906	4	-1	130213174	130213118	130212957	130212916	4	0	1	19	24	0.87178	0.000470544	1
ENSMUSG00000032216	9	1	73042325	73042390	73043719	73043838	62	0	0	2	64	1	0.000496032	1
ENSMUSG00000028066	3	-1	88889604	88889499	88889023	88888923	61	0	0	2	63	1	0.000512033	1
ENSMUSG00000063849	9	-1	57625573	57625478	57624643	57624515	33	0	1	3	37	0.853195	0.000514801	1
ENSMUSG00000025626	X	1	45440796	45440979	45441409	45441510	58	0	0	2	60	1	0.000564972	1
ENSMUSG00000027104	2	-1	73740541	73740363	73739719	73739605	42	2	0	3	47	0.756787	0.000616713	1
ENSMUSG00000060173	5	1	36709404	36709527	36709607	36709700	4	0	4	34	42	0.668856	0.000625391	1
ENSMUSG00000060173	5	1	36709404	36709527	36709607	36709704	4	0	4	34	42	0.668856	0.000625391	1
ENSMUSG00000036371	6	1	67384661	67384801	67384931	67385006	55	0	0	2	57	1	0.000626566	1
ENSMUSG00000036371	6	1	67384661	67384801	67384931	67385002	55	0	0	2	57	1	0.000626566	1
ENSMUSG00000024381	18	1	32886284	32886391	32886788	32886811	3	0	0	19	22	1	0.000649351	1
ENSMUSG00000059119	7	-1	131237152	131237081	131234329	131234190	53	0	0	2	55	1	0.000673401	1
ENSMUSG00000028032	3	1	132113124	132113236	132114678	132114854	4	0	13	80	97	0.449893	0.0006869	1
ENSMUSG00000022359	15	1	58348818	58348966	58349801	58349925	11	0	0	4	15	1	0.000732601	1
ENSMUSG00000044770	10	1	42814760	42814838	42819060	42819274	11	0	0	4	15	1	0.000732601	1
ENSMUSG00000056458	12	-1	105574542	105574453	105572924	105572854	5	0	0	8	13	1	0.000777001	1
ENSMUSG00000031153	X	1	6083239	6083265	6083971	6084078	8	0	0	5	13	1	0.000777001	1
ENSMUSG00000015749	3	1	95928692	95928841	95929559	95929681	120	2	0	2	124	0.701287	0.000786782	1
ENSMUSG00000030960	7	-1	120460665	120460558	120455036	120454820	28	1	0	3	32	0.850963	0.000806452	1
ENSMUSG00000039844	2	1	29670175	29670330	29679615	29679872	6	1	0	9	16	0.87831	0.000874126	1
ENSMUSG00000023050	15	-1	102991868	102991782	102991241	102991153	17	0	0	3	20	1	0.000877193	1
ENSMUSG00000036860	11	1	58816699	58816782	58817083	58817284	46	0	0	2	48	1	0.000886525	1
ENSMUSG00000036860	11	1	58816702	58816782	58817083	58817284	46	0	0	2	48	1	0.000886525	1
ENSMUSG00000003680	19	-1	7872703	7872586	7872505	7872371	26	1	0	3	30	0.849837	0.000985222	1
ENSMUSG00000003680	19	-1	7872773	7872586	7872505	7872371	26	1	0	3	30	0.849837	0.000985222	1
ENSMUSG00000006345	10	1	75446728	75446858	75446994	75447080	43	0	0	2	45	1	0.0010101	1
ENSMUSG00000031626	8	1	44904493	44904651	44906960	44907016	4	0	1	15	20	0.866025	0.00103199	1
ENSMUSG00000020456	11	1	6211553	6211643	6211766	6211868	0	3	25	1	29	-0.849208	0.00109469	1
ENSMUSG00000000378	11	1	6479309	6479392	6479823	6480006	40	0	0	2	42	1	0.00116144	1
ENSMUSG00000039660	2	-1	30136851	30136762	30136687	30136638	38	0	0	2	40	1	0.00128205	1
ENSMUSG00000048249	17	1	25324185	25324352	25326912	25327037	14	0	1	4	19	0.864099	0.00128999	1
ENSMUSG00000026238	1	1	86412058	86412221	86412984	86413065	1	0	0	761	762	1	0.00131234	1
ENSMUSG00000014767	17	1	14318250	14318298	14318408	14318453	8	7	2	26	43	0.521099	0.00134331	1
ENSMUSG00000032376	9	-1	66808378	66808318	66804160	66804029	37	0	0	2	39	1	0.00134953	1
ENSMUSG00000028920	4	1	139624015	139624279	139627126	139627242	9	0	0	4	13	1	0.0013986	1
ENSMUSG00000033953	11	1	17114584	17114684	17117767	17117897	36	0	0	2	38	1	0.00142248	1
ENSMUSG00000015143	12	-1	75469415	75469335	75468897	75468832	0	14	3	0	17	-1	0.00147059	1
ENSMUSG00000030523	7	1	51178495	51178580	51189385	51189464	1	2	61	0	64	-0.809885	0.0014881	1
ENSMUSG00000027259	2	1	120927609	120927696	120929817	120929898	13	1	0	4	18	0.861892	0.00163399	1
ENSMUSG00000035297	5	1	97868073	97868188	97870375	97870459	33	0	0	2	35	1	0.00168067	1
ENSMUSG00000023021	15	-1	100202779	100202729	100202156	100202064	33	0	0	2	35	1	0.00168067	1
ENSMUSG00000021638	13	-1	97245610	97245494	97244359	97243687	33	0	0	2	35	1	0.00168067	1
ENSMUSG00000025006	19	-1	39697811	39697737	39697412	39697350	4	2	0	17	23	0.772328	0.00169396	1
ENSMUSG00000021608	13	1	69929964	69930106	69934590	69934804	21	0	1	3	25	0.846114	0.00173913	1
ENSMUSG00000021477	13	-1	62708142	62708020	62707910	62707764	570	0	0	1	571	1	0.00175131	1
ENSMUSG00000043872	4	-1	125429975	125429826	125429347	125429109	32	0	0	2	34	1	0.00178253	1
ENSMUSG00000031452	8	-1	13577833	13577671	13577584	13577537	13	0	0	3	16	1	0.00178571	1
ENSMUSG00000025968	1	-1	63558914	63558838	63557577	63557496	55	1	0	2	58	0.809174	0.00181488	1
ENSMUSG00000024293	18	-1	10818433	10818331	10817867	10817668	28	2	0	3	33	0.748331	0.00183284	1
ENSMUSG00000038510	10	-1	40111035	40110954	40109729	40109653	31	0	0	2	33	1	0.00189394	1
ENSMUSG00000028159	3	-1	138523599	138523477	138519171	138519038	12	0	1	4	17	0.859338	0.00210084	1
ENSMUSG00000020333	11	1	53976675	53976752	53976810	53976887	0	5	6	0	11	-1	0.0021645	1
ENSMUSG00000029283	5	1	104409906	104409988	104410932	104411014	0	5	6	0	11	-1	0.0021645	1
ENSMUSG00000028073	3	-1	88254386	88254288	88253309	88253240	15	1	9	11	36	0.51387	0.00224765	1
ENSMUSG00000014402	7	-1	34312123	34312057	34309653	34309562	47	0	1	2	50	0.807947	0.00244898	1
ENSMUSG00000037902	2	1	129364470	129364787	129365246	129365581	18	0	1	3	22	0.842927	0.0025974	1
ENSMUSG00000027215	2	-1	93337437	93337362	93331463	93331381	119	0	17	3	139	0.362284	0.00260281	1
ENSMUSG00000028382	4	-1	58792575	58792494	58785854	58785685	26	0	0	2	28	1	0.0026455	1
ENSMUSG00000034473	16	-1	35190358	35190195	35189157	35188963	26	0	0	2	28	1	0.0026455	1
ENSMUSG00000037366	4	1	132858719	132858869	132859632	132859728	25	5	0	4	34	0.608581	0.00271692	1
ENSMUSG00000029915	6	-1	40517523	40517464	40517165	40517029	11	0	0	3	14	1	0.00274725	1
ENSMUSG00000035139	13	1	50681144	50681393	50681857	50681998	11	0	0	3	14	1	0.00274725	1
ENSMUSG00000019796	10	1	7269416	7269557	7273540	7273665	11	0	0	3	14	1	0.00274725	1
ENSMUSG00000019796	10	1	7269401	7269557	7273540	7273665	11	0	0	3	14	1	0.00274725	1
ENSMUSG00000061950	17	1	64167450	64167556	64174129	64174271	25	0	0	2	27	1	0.002849	1
ENSMUSG00000032067	9	-1	50687543	50687464	50685878	50685856	25	0	0	2	27	1	0.002849	1
ENSMUSG00000038145	9	1	122142496	122142545	122143231	122143353	19	16	0	9	44	0.442073	0.00288177	1
ENSMUSG00000028906	4	-1	130212957	130212916	130211973	130211911	5	0	4	15	24	0.662266	0.00296443	1
ENSMUSG00000000355	X	1	30950214	30950366	30950861	30950958	42	0	1	2	45	0.806947	0.0030303	1
ENSMUSG00000029177	5	1	29077182	29077235	29077875	29078011	6	0	36	63	105	0.301511	0.00325958	1
ENSMUSG00000025478	7	1	126742658	126742746	126743307	126743491	23	0	0	2	25	1	0.00333333	1
ENSMUSG00000030781	7	1	115742387	115742551	115742963	115743068	23	0	0	2	25	1	0.00333333	1
ENSMUSG00000021957	14	1	26595762	26595879	26596793	26596906	294	0	0	1	295	1	0.00338983	1
ENSMUSG00000022956	16	-1	92391418	92391289	92391007	92390895	280	0	0	1	281	1	0.00355872	1
ENSMUSG00000030781	7	1	115742963	115743068	115743782	115743862	22	0	0	2	24	1	0.00362319	1
ENSMUSG00000022210	14	1	47459760	47459861	47460736	47460806	65	1	1	2	69	0.651515	0.00379814	1
ENSMUSG00000020585	12	1	8972111	8972187	8972281	8972403	260	0	0	1	261	1	0.00383142	1
ENSMUSG00000019777	10	1	36863178	36863286	36863751	36863881	21	0	0	2	23	1	0.00395257	1
ENSMUSG00000032540	9	1	122375738	122375823	122378491	122378863	111	0	6	2	119	0.487011	0.00398804	1
ENSMUSG00000028580	4	1	128976985	128977151	128979265	128979535	25	0	6	4	35	0.567962	0.0040107	1
ENSMUSG00000043384	X	1	125750604	125750684	125750725	125750776	0	9	8	5	22	-0.628971	0.00402477	1
ENSMUSG00000030591	7	-1	18152996	18152924	18152802	18152700	245	0	0	1	246	1	0.00406504	1
ENSMUSG00000040600	3	1	108259382	108259436	108259576	108259640	15	1	0	3	19	0.838525	0.00412797	1
ENSMUSG00000064215	12	1	98115630	98115749	98116743	98116772	35	1	0	2	38	0.805076	0.00426743	1
ENSMUSG00000063052	3	1	158657221	158657402	158658368	158658441	41	6	0	3	50	0.53924	0.00428571	1
ENSMUSG00000030245	6	1	142540970	142541061	142542568	142542746	20	0	0	2	22	1	0.004329	1
ENSMUSG00000063889	18	-1	3480620	3480488	3480388	3480279	2	0	0	20	22	1	0.004329	1
ENSMUSG00000027361	2	-1	126401450	126401256	126399643	126399532	86	1	2	2	91	0.560864	0.00432975	1
ENSMUSG00000025132	11	-1	120250873	120250797	120250708	120250645	225	0	0	1	226	1	0.00442478	1
ENSMUSG00000035325	5	-1	97715064	97715026	97714569	97714492	25	3	0	3	31	0.668153	0.00444939	1
ENSMUSG00000022610	15	-1	89527609	89527498	89527377	89527348	9	0	0	3	12	1	0.00454545	1
ENSMUSG00000006728	10	1	127186404	127186539	127186654	127186821	214	0	0	1	215	1	0.00465116	1
ENSMUSG00000054199	3	1	89427265	89427457	89432595	89432696	4	0	0	6	10	1	0.0047619	1
ENSMUSG00000023809	17	-1	6930315	6930245	6929191	6929103	4	0	0	6	10	1	0.0047619	1
ENSMUSG00000032869	2	-1	151798975	151798823	151797653	151797571	46	2	0	2	50	0.692219	0.00489796	1
ENSMUSG00000032869	2	-1	151798971	151798823	151797653	151797571	46	2	0	2	50	0.692219	0.00489796	1
ENSMUSG00000018449	11	1	70586358	70586469	70586625	70586688	14	0	1	3	18	0.83666	0.00490196	1
ENSMUSG00000020385	11	1	50907904	50907970	50908508	50908585	2	2	0	45	49	0.691898	0.00510204	1
ENSMUSG00000026927	2	-1	26349087	26348938	26348582	26348514	7	1	6	16	30	0.537469	0.00520406	1
ENSMUSG00000007411	12	1	106362693	106362741	106365615	106365680	18	0	0	2	20	1	0.00526316	1
ENSMUSG00000024070	17	-1	77525358	77525281	77523132	77522949	18	0	0	2	20	1	0.00526316	1
ENSMUSG00000027371	2	-1	127191147	127190897	127189625	127189409	31	0	1	2	34	0.803638	0.00534759	1
ENSMUSG00000028798	4	-1	127969358	127969271	127967255	127967190	182	0	0	1	183	1	0.00546448	1
ENSMUSG00000034101	2	-1	84520196	84520079	84518617	84518329	9	0	21	20	50	0.382546	0.00571045	1
ENSMUSG00000026309	1	-1	91303394	91303275	91302271	91302145	17	0	0	2	19	1	0.00584795	1
ENSMUSG00000017707	2	-1	163702676	163702515	163700353	163700160	170	0	0	1	171	1	0.00584795	1
ENSMUSG00000030934	7	-1	120190059	120190014	120189812	120189717	169	0	0	1	170	1	0.00588235	1
ENSMUSG00000030447	7	1	43457900	43458047	43458313	43458466	1	3	13	0	17	-0.834523	0.00588235	1
ENSMUSG00000035165	7	1	87474702	87474825	87476284	87476374	8	0	0	3	11	1	0.00606061	1
ENSMUSG00000035165	7	1	87474702	87474825	87476233	87476374	8	0	0	3	11	1	0.00606061	1
ENSMUSG00000032181	9	-1	76017357	76017305	76016686	76016641	40	0	2	2	44	0.690066	0.00634249	1
ENSMUSG00000024493	18	-1	42692312	42692225	42691841	42691761	16	0	0	2	18	1	0.00653595	1
ENSMUSG00000036860	11	1	58816702	58816782	58817062	58817284	16	0	0	2	18	1	0.00653595	1
ENSMUSG00000027422	2	-1	143702502	143702407	143701734	143701651	16	0	0	2	18	1	0.00653595	1
ENSMUSG00000036860	11	1	58816699	58816782	58817062	58817284	16	0	0	2	18	1	0.00653595	1
ENSMUSG00000029174	5	1	62911813	62911971	62912536	62912655	2	0	0	16	18	1	0.00653595	1
ENSMUSG00000032366	9	-1	67279486	67279369	67278357	67278287	151	0	0	1	152	1	0.00657895	1
ENSMUSG00000021824	14	-1	17334411	17334136	17333472	17333301	62	4	0	2	68	0.559581	0.00658472	1
ENSMUSG00000029422	5	-1	121294367	121294269	121293086	121292994	6	0	9	16	31	0.505964	0.00679768	1
ENSMUSG00000003464	1	1	172199943	172200052	172200467	172200632	146	0	0	1	147	1	0.00680272	1
ENSMUSG00000021884	14	-1	27670579	27670539	27669074	27668994	27	1	0	2	30	0.801784	0.00689655	1
ENSMUSG00000031565	8	1	24340647	24340797	24341613	24341757	2	2	38	0	42	-0.689202	0.00696864	1
ENSMUSG00000003039	8	1	71261813	71261954	71263800	71263853	136	0	0	1	137	1	0.00729927	1
ENSMUSG00000003039	8	1	71261813	71261954	71263800	71263941	136	0	0	1	137	1	0.00729927	1
ENSMUSG00000057982	9	1	22176981	22177073	22178454	22178563	15	0	0	2	17	1	0.00735294	1
ENSMUSG00000046295	8	1	70439315	70439467	70439807	70439912	15	0	0	2	17	1	0.00735294	1
ENSMUSG00000057982	9	1	22176807	22177073	22178454	22178563	15	0	0	2	17	1	0.00735294	1
ENSMUSG00000037935	11	-1	98899671	98899620	98899441	98899398	58	3	3	3	67	0.45082	0.00749148	1
ENSMUSG00000030824	7	-1	32903222	32903090	32900723	32900620	130	0	0	1	131	1	0.00763359	1
ENSMUSG00000030701	7	-1	88000313	88000161	87999616	87999514	130	0	0	1	131	1	0.00763359	1
ENSMUSG00000027712	3	-1	36263738	36263625	36262277	36262187	127	0	0	1	128	1	0.0078125	1
ENSMUSG00000021612	13	-1	70114897	70114754	70114682	70114592	0	4	5	0	9	-1	0.00793651	1
ENSMUSG00000021612	13	-1	70114958	70114754	70114682	70114592	0	4	5	0	9	-1	0.00793651	1
ENSMUSG00000040785	16	1	95101253	95101347	95102350	95102412	4	0	0	5	9	1	0.00793651	1
ENSMUSG00000034473	16	-1	35189157	35188963	35171645	35171530	25	1	0	2	28	0.800641	0.00793651	1
ENSMUSG00000028041	3	-1	89765754	89765680	89765289	89765218	4	0	0	5	9	1	0.00793651	1
ENSMUSG00000021759	13	1	109774396	109774550	109791314	109791465	0	4	5	0	9	-1	0.00793651	1
ENSMUSG00000031736	8	-1	91695422	91695288	91694967	91694854	4	0	0	5	9	1	0.00793651	1
ENSMUSG00000028245	4	-1	6365068	6365001	6364925	6364889	5	0	0	4	9	1	0.00793651	1
ENSMUSG00000004264	6	1	125331253	125331437	125332099	125332228	124	0	0	1	125	1	0.008	1
ENSMUSG00000015806	5	-1	44065120	44065028	44064999	44064907	0	123	1	0	124	-1	0.00806452	1
ENSMUSG00000037514	2	1	131029180	131029433	131031615	131031791	10	0	2	4	16	0.745356	0.00824176	1
ENSMUSG00000028684	4	-1	115339338	115339226	115339108	115339029	120	0	0	1	121	1	0.00826446	1
ENSMUSG00000029290	5	1	103286121	103286232	103288238	103288643	7	0	0	3	10	1	0.00833333	1
ENSMUSG00000039286	3	-1	27226591	27226473	27224847	27224742	7	0	0	3	10	1	0.00833333	1
ENSMUSG00000039137	4	-1	61763065	61762863	61761649	61761613	7	0	0	3	10	1	0.00833333	1
ENSMUSG00000022747	16	-1	58754665	58754484	58749730	58749653	14	0	0	2	16	1	0.00833333	1
ENSMUSG00000058240	16	-1	92173229	92173185	92171649	92171581	34	0	2	2	38	0.687184	0.00853485	1
ENSMUSG00000021910	14	-1	27222338	27222153	27221981	27221853	115	0	0	1	116	1	0.00862069	1
ENSMUSG00000001036	11	-1	61178434	61178362	61159451	61158690	4	2	53	0	59	-0.556724	0.0087668	1
ENSMUSG00000037012	10	-1	62081294	62081132	62071123	62070975	113	0	0	1	114	1	0.00877193	1
ENSMUSG00000022961	16	1	92138341	92138378	92139051	92139130	3	0	2	15	20	0.727607	0.00877193	1
ENSMUSG00000031134	X	-1	49044164	49044033	49043844	49043738	112	0	0	1	113	1	0.00884956	1
ENSMUSG00000031134	X	-1	49044167	49044033	49043844	49043738	112	0	0	1	113	1	0.00884956	1
ENSMUSG00000035297	5	1	97856459	97856562	97859778	97859931	112	0	0	1	113	1	0.00884956	1
ENSMUSG00000037351	1	-1	37030928	37030864	37029618	37029543	111	0	0	1	112	1	0.00892857	1
ENSMUSG00000030849	7	-1	117676679	117676557	117675422	117675352	111	0	0	1	112	1	0.00892857	1
ENSMUSG00000031622	8	1	71759031	71759184	71764578	71764775	110	0	0	1	111	1	0.00900901	1
ENSMUSG00000034681	17	1	23010930	23011052	23011356	23011394	1	0	0	109	110	1	0.00909091	1
ENSMUSG00000026856	2	1	30356479	30356553	30357042	30357170	23	1	0	2	26	0.799305	0.00923077	1
ENSMUSG00000026856	2	1	30356455	30356553	30357042	30357170	23	1	0	2	26	0.799305	0.00923077	1
ENSMUSG00000037369	X	1	16578696	16578830	16579288	16579443	0	6	6	2	14	-0.75	0.00932401	1
ENSMUSG00000043065	16	1	44244754	44244849	44245459	44245506	13	0	0	2	15	1	0.00952381	1
ENSMUSG00000036557	17	-1	86011211	86011147	86010902	86010848	13	0	0	2	15	1	0.00952381	1
ENSMUSG00000027540	2	1	168026746	168026836	168028128	168028228	103	0	0	1	104	1	0.00961538	1
ENSMUSG00000014077	2	1	119342307	119342379	119348226	119348306	103	0	0	1	104	1	0.00961538	1
ENSMUSG00000025968	1	-1	63563461	63563396	63562688	63562597	101	0	0	1	102	1	0.00980392	1
ENSMUSG00000026193	1	-1	72075349	72075221	72074399	72074262	101	0	0	1	102	1	0.00980392	1
ENSMUSG00000030849	7	-1	117796660	117796394	117795293	117795216	36	0	8	3	47	0.472377	0.0101758	1
ENSMUSG00000021910	14	-1	27220144	27220036	27216043	27215916	97	0	0	1	98	1	0.0102041	1
ENSMUSG00000028797	4	1	127971723	127971849	127972186	127972277	4	4	8	73	89	0.336008	0.0103443	1
ENSMUSG00000002833	17	1	54361476	54361552	54361653	54361791	93	0	0	1	94	1	0.0106383	1
ENSMUSG00000027601	3	1	18869496	18869557	18875307	18875405	0	1	93	0	94	-1	0.0106383	1
ENSMUSG00000038605	2	-1	181285711	181285546	181285461	181285290	12	0	0	2	14	1	0.010989	1
ENSMUSG00000047295	15	1	92267046	92267144	92267915	92268085	5	1	1	8	15	0.722222	0.010989	1
ENSMUSG00000024620	18	1	61573842	61573887	61574903	61575223	12	0	0	2	14	1	0.010989	1
ENSMUSG00000030166	6	1	120307009	120307127	120307742	120307817	10	0	1	3	14	0.825723	0.010989	1
ENSMUSG00000038605	2	-1	181285727	181285546	181285461	181285290	12	0	0	2	14	1	0.010989	1
ENSMUSG00000028159	3	-1	138498504	138498457	138496795	138496733	12	0	0	2	14	1	0.010989	1
ENSMUSG00000018566	11	-1	69559014	69558842	69558749	69558625	10	0	1	3	14	0.825723	0.010989	1
ENSMUSG00000038732	13	1	29574218	29574363	29575392	29575469	12	0	0	2	14	1	0.010989	1
ENSMUSG00000055850	6	-1	72588273	72588146	72588104	72588046	0	179	1	1	181	-0.70514	0.0110497	1
ENSMUSG00000039599	14	1	16643320	16643436	16645051	16645212	8	4	0	6	18	0.632456	0.0113122	1
ENSMUSG00000054808	7	-1	17887806	17887687	17885261	17885175	87	0	0	1	88	1	0.0113636	1
ENSMUSG00000026914	2	1	61659080	61659207	61661346	61661397	173	1	0	1	175	0.705072	0.0114286	1
ENSMUSG00000031783	8	1	94209920	94209989	94210028	94210079	0	1	84	0	85	-1	0.0117647	1
ENSMUSG00000027361	2	-1	126399204	126399091	126395771	126395586	84	0	0	1	85	1	0.0117647	1
ENSMUSG00000051998	1	-1	133572252	133572149	133571785	133571681	6	0	0	3	9	1	0.0119048	0
ENSMUSG00000030102	6	1	108877189	108877311	108878518	108878622	6	0	0	3	9	1	0.0119048	0
ENSMUSG00000003200	17	-1	54299530	54299462	54299337	54299265	81	0	0	1	82	1	0.0121951	0
ENSMUSG00000029020	4	-1	145768925	145768823	145768179	145767959	11	0	0	2	13	1	0.0128205	0
ENSMUSG00000037581	1	-1	190777283	190777168	190773946	190773853	11	0	0	2	13	1	0.0128205	0
ENSMUSG00000046314	12	-1	40177061	40176993	40175329	40175229	2	0	0	11	13	1	0.0128205	0
ENSMUSG00000033114	13	-1	62455579	62455493	62453381	62453314	9	1	0	3	13	0.821584	0.013986	0
ENSMUSG00000020946	11	-1	103358758	103358650	103357839	103357707	70	0	0	1	71	1	0.0140845	0
ENSMUSG00000020946	11	-1	103358755	103358650	103357839	103357707	70	0	0	1	71	1	0.0140845	0
ENSMUSG00000031736	8	-1	91699258	91699195	91695422	91695288	4	0	0	4	8	1	0.0142857	0
ENSMUSG00000019843	10	1	39397457	39397621	39397939	39398094	0	4	4	0	8	-1	0.0142857	0
ENSMUSG00000022964	16	-1	92047744	92047632	92046118	92046051	66	0	0	1	67	1	0.0149254	0
ENSMUSG00000035171	19	-1	20885439	20885397	20880656	20880600	1	0	0	65	66	1	0.0151515	0
ENSMUSG00000028911	4	1	130133263	130133469	130134296	130134479	2	0	0	10	12	1	0.0151515	0
ENSMUSG00000028480	4	1	43213205	43213313	43213665	43213768	10	0	0	2	12	1	0.0151515	0
ENSMUSG00000050875	18	1	59581511	59581561	59582605	59582665	4	1	0	6	11	0.828079	0.0151515	0
ENSMUSG00000031889	8	1	104553246	104553340	104554109	104554206	4	1	0	6	11	0.828079	0.0151515	0
ENSMUSG00000029208	5	1	68174699	68174838	68176140	68176263	6	0	1	4	11	0.828079	0.0151515	0
ENSMUSG00000027202	2	1	124909518	124909649	124910099	124910174	10	0	0	2	12	1	0.0151515	0
ENSMUSG00000005846	16	-1	10893979	10893878	10891059	10890966	64	0	0	1	65	1	0.0153846	0
ENSMUSG00000033318	10	-1	75704517	75704430	75703589	75703439	62	0	0	1	63	1	0.015873	0
ENSMUSG00000034160	X	1	93047526	93047769	93055719	93055787	61	0	0	1	62	1	0.016129	0
ENSMUSG00000028232	4	-1	3497519	3497468	3496899	3496511	61	0	0	1	62	1	0.016129	0
ENSMUSG00000001247	7	-1	19935177	19935121	19934554	19934408	6	0	9	12	27	0.478091	0.0169082	0
ENSMUSG00000031708	8	-1	82836785	82836713	82836624	82836581	58	0	0	1	59	1	0.0169492	0
ENSMUSG00000052397	17	1	7543554	7543684	7544457	7544617	58	0	0	1	59	1	0.0169492	0
ENSMUSG00000023015	15	-1	100101043	100100852	100099012	100098876	58	0	0	1	59	1	0.0169492	0
ENSMUSG00000023015	15	-1	100101057	100100852	100099012	100098876	58	0	0	1	59	1	0.0169492	0
ENSMUSG00000053119	6	1	71801659	71801780	71805275	71805389	58	0	0	1	59	1	0.0169492	0
ENSMUSG00000030268	6	-1	145194642	145194532	145192893	145192774	57	0	0	1	58	1	0.0172414	0
ENSMUSG00000026489	1	-1	180254917	180254732	180251954	180251874	110	0	1	1	112	0.703914	0.0178571	0
ENSMUSG00000042439	18	1	66181286	66181448	66186077	66186358	5	0	0	3	8	1	0.0178571	0
ENSMUSG00000022445	15	-1	83151052	83150900	83150821	83150661	55	0	0	1	56	1	0.0178571	0
ENSMUSG00000026484	1	-1	151461708	151461472	151445980	151445846	1	0	0	55	56	1	0.0178571	0
ENSMUSG00000020949	12	-1	60321973	60321866	60319641	60319506	108	1	0	1	110	0.703856	0.0181818	0
ENSMUSG00000017400	11	-1	97713977	97713880	97713742	97713652	9	0	0	2	11	1	0.0181818	0
ENSMUSG00000043411	4	1	136096171	136096277	136097221	136097325	9	0	0	2	11	1	0.0181818	0
ENSMUSG00000031889	8	1	104562687	104562730	104562865	104562923	9	0	0	2	11	1	0.0181818	0
ENSMUSG00000029192	5	-1	34954163	34954092	34953438	34953310	9	0	0	2	11	1	0.0181818	0
ENSMUSG00000031889	8	1	104562597	104562730	104562865	104562923	9	0	0	2	11	1	0.0181818	0
ENSMUSG00000054408	8	-1	53704280	53704207	53702392	53702316	54	0	0	1	55	1	0.0181818	0
ENSMUSG00000010554	11	1	74386077	74386204	74394590	74394699	0	53	1	0	54	-1	0.0185185	0
ENSMUSG00000028809	4	-1	133802684	133802514	133801994	133801879	53	0	0	1	54	1	0.0185185	0
ENSMUSG00000036564	8	1	95054935	95055021	95055104	95055160	52	0	0	1	53	1	0.0188679	0
ENSMUSG00000024381	18	1	32870183	32870278	32871271	32871378	52	0	0	1	53	1	0.0188679	0
ENSMUSG00000047295	15	1	92267915	92268085	92269029	92269118	4	3	0	9	16	0.654654	0.0192308	0
ENSMUSG00000028199	3	1	155216178	155216341	155218590	155218641	51	0	0	1	52	1	0.0192308	0
ENSMUSG00000022066	14	1	61332067	61332224	61340062	61340169	1	0	0	50	51	1	0.0196078	0
ENSMUSG00000027082	2	-1	84348056	84347859	84346654	84346616	50	0	0	1	51	1	0.0196078	0
ENSMUSG00000040356	17	-1	33345400	33345297	33343835	33343726	50	0	0	1	51	1	0.0196078	0
ENSMUSG00000013997	1	-1	171415771	171415520	171415399	171415296	50	0	0	1	51	1	0.0196078	0
ENSMUSG00000004446	6	-1	121306745	121306622	121305923	121305789	1	0	0	49	50	1	0.02	0
ENSMUSG00000026878	2	-1	35146731	35146665	35143822	35143735	49	0	0	1	50	1	0.02	0
ENSMUSG00000027247	2	1	91548105	91548266	91548495	91548590	49	0	0	1	50	1	0.02	0
ENSMUSG00000029053	4	-1	153216607	153216532	153216338	153216175	1	0	0	49	50	1	0.02	0
ENSMUSG00000027247	2	1	91548102	91548266	91548495	91548590	49	0	0	1	50	1	0.02	0
ENSMUSG00000027247	2	1	91548132	91548266	91548495	91548590	49	0	0	1	50	1	0.02	0
ENSMUSG00000025403	10	-1	127645599	127645402	127644901	127644822	146	2	0	1	149	0.573436	0.0201342	0
ENSMUSG00000025403	10	-1	127645590	127645402	127644901	127644822	146	2	0	1	149	0.573436	0.0201342	0
ENSMUSG00000005846	16	-1	10894212	10894064	10893979	10893878	97	0	1	1	99	0.70349	0.020202	0
ENSMUSG00000000731	10	-1	77919016	77918840	77917890	77917770	8	0	4	5	17	0.608581	0.020362	0
ENSMUSG00000046798	5	-1	5519942	5519881	5517841	5517790	48	0	0	1	49	1	0.0204082	0
ENSMUSG00000043131	6	1	83570499	83570592	83572121	83572254	48	0	0	1	49	1	0.0204082	0
ENSMUSG00000028809	4	-1	133801994	133801879	133800588	133800385	48	0	0	1	49	1	0.0204082	0
ENSMUSG00000046798	5	-1	5519970	5519881	5517841	5517790	48	0	0	1	49	1	0.0204082	0
ENSMUSG00000022678	16	1	13926664	13926800	13928882	13929061	48	0	0	1	49	1	0.0204082	0
ENSMUSG00000023846	17	1	16029797	16029935	16030561	16030677	47	0	0	1	48	1	0.0208333	0
ENSMUSG00000022474	15	-1	82294445	82294369	82294267	82294176	47	0	0	1	48	1	0.0208333	0
ENSMUSG00000028032	3	1	132112768	132112819	132113124	132113236	1	0	1	93	95	0.703336	0.0210526	0
ENSMUSG00000020949	12	-1	60319641	60319506	60318668	60318601	92	0	1	1	94	0.703295	0.0212766	0
ENSMUSG00000032418	9	-1	87121999	87121866	87120060	87119911	46	0	0	1	47	1	0.0212766	0
ENSMUSG00000030747	7	-1	86438639	86438532	86438155	86438085	46	0	0	1	47	1	0.0212766	0
ENSMUSG00000021947	14	-1	49362701	49362626	49351513	49351387	0	1	46	0	47	-1	0.0212766	0
ENSMUSG00000028073	3	-1	88254386	88254253	88253309	88253240	6	0	9	11	26	0.469042	0.0217391	0
ENSMUSG00000037062	3	-1	145268667	145268581	145266698	145266675	1	0	0	45	46	1	0.0217391	0
ENSMUSG00000026683	1	-1	169590911	169590838	169589467	169589371	45	0	0	1	46	1	0.0217391	0
ENSMUSG00000026869	2	-1	34826086	34825973	34825646	34825518	45	0	0	1	46	1	0.0217391	0
ENSMUSG00000047295	15	1	92269029	92269118	92271038	92271136	3	0	2	10	15	0.707107	0.021978	0
ENSMUSG00000026979	2	1	24346381	24346541	24346655	24346731	2	1	0	14	17	0.788811	0.0220588	0
ENSMUSG00000055991	5	1	142682346	142682428	142683105	142683240	8	0	0	2	10	1	0.0222222	0
ENSMUSG00000030178	6	-1	131103958	131103816	131101511	131101408	8	0	0	2	10	1	0.0222222	0
ENSMUSG00000056342	11	1	23368737	23368861	23369833	23369956	8	0	0	2	10	1	0.0222222	0
ENSMUSG00000028814	4	1	133617720	133617824	133620990	133621094	0	2	8	0	10	-1	0.0222222	0
ENSMUSG00000025280	14	-1	20741895	20741764	20740398	20740266	8	0	0	2	10	1	0.0222222	0
ENSMUSG00000030268	6	-1	145199626	145199426	145194642	145194532	86	0	1	1	88	0.703031	0.0227273	0
ENSMUSG00000047554	7	-1	97251477	97251349	97249842	97249749	42	0	0	1	43	1	0.0232558	0
ENSMUSG00000028393	4	-1	60839288	60839205	60839115	60839027	42	0	0	1	43	1	0.0232558	0
ENSMUSG00000039671	2	-1	165909348	165909134	165905990	165905877	41	0	0	1	42	1	0.0238095	0
ENSMUSG00000039671	2	-1	165909277	165909134	165905990	165905877	41	0	0	1	42	1	0.0238095	0
ENSMUSG00000022378	15	-1	64210238	64210117	64204539	64204434	41	0	0	1	42	1	0.0238095	0
ENSMUSG00000035297	5	1	97860048	97860198	97863834	97864004	41	0	0	1	42	1	0.0238095	0
ENSMUSG00000039671	2	-1	165909352	165909134	165905990	165905877	41	0	0	1	42	1	0.0238095	0
ENSMUSG00000005881	2	1	156071714	156071784	156071913	156072000	121	2	0	1	124	0.572637	0.0241935	0
ENSMUSG00000045438	5	-1	136745699	136745496	136745156	136745054	1	0	0	40	41	1	0.0243902	0
ENSMUSG00000026187	1	1	72737377	72737560	72739288	72739336	40	0	0	1	41	1	0.0243902	0
ENSMUSG00000025326	7	1	46846722	46846788	46849105	46849224	2	0	1	13	16	0.786796	0.025	0
ENSMUSG00000027854	3	1	102926885	102926990	102927972	102928114	39	0	0	1	40	1	0.025	0
ENSMUSG00000039648	2	-1	30154135	30154077	30152095	30151948	38	0	0	1	39	1	0.025641	0
ENSMUSG00000054342	7	1	13119405	13119523	13119715	13119784	38	0	0	1	39	1	0.025641	0
ENSMUSG00000055204	5	-1	89049186	89048974	89044184	89043936	38	0	0	1	39	1	0.025641	0
ENSMUSG00000025059	X	-1	77310969	77310896	77310243	77310137	38	0	0	1	39	1	0.025641	0
ENSMUSG00000023262	9	-1	106384361	106384297	106384208	106384104	38	0	0	1	39	1	0.025641	0
ENSMUSG00000030120	6	1	125551420	125551455	125552597	125552650	113	2	0	1	116	0.572308	0.0258621	0
ENSMUSG00000020271	11	1	32575772	32575873	32603759	32603821	7	2	17	30	56	0.308789	0.0259386	0
ENSMUSG00000027331	2	1	118599440	118599566	118600411	118600458	75	0	1	1	77	0.702439	0.025974	0
ENSMUSG00000046718	8	-1	70569058	70568983	70568449	70568410	37	0	0	1	38	1	0.0263158	0
ENSMUSG00000018761	11	-1	69270399	69270281	69270086	69269976	74	0	1	1	76	0.702377	0.0263158	0
ENSMUSG00000036810	8	1	87437169	87437278	87437821	87437875	36	0	0	1	37	1	0.027027	0
ENSMUSG00000018507	11	1	62188522	62188673	62188696	62188844	0	36	1	0	37	-1	0.027027	0
ENSMUSG00000017843	12	1	105290488	105290598	105292008	105292100	70	0	1	1	72	0.702109	0.0277778	0
ENSMUSG00000032782	11	-1	68931600	68931502	68927982	68927746	7	0	0	2	9	1	0.0277778	0
ENSMUSG00000000881	X	1	92211632	92211731	92213441	92213486	0	7	2	0	9	-1	0.0277778	0
ENSMUSG00000036356	8	-1	67671227	67671091	67583131	67582983	7	0	0	2	9	1	0.0277778	0
ENSMUSG00000036501	18	-1	34937523	34937332	34936910	34936698	7	0	0	2	9	1	0.0277778	0
ENSMUSG00000055116	7	1	100545542	100545669	100550261	100550386	7	0	0	2	9	1	0.0277778	0
ENSMUSG00000030177	6	-1	120738271	120738208	120737233	120737142	7	0	0	2	9	1	0.0277778	0
ENSMUSG00000032593	9	1	108072719	108072877	108072962	108073040	7	0	0	2	9	1	0.0277778	0
ENSMUSG00000053011	18	-1	80658092	80658026	80657378	80657274	0	7	2	0	9	-1	0.0277778	0
ENSMUSG00000045962	6	-1	120347658	120347496	120346992	120346876	7	0	0	2	9	1	0.0277778	0
ENSMUSG00000024066	17	-1	72383754	72383658	72382477	72382372	35	0	0	1	36	1	0.0277778	0
ENSMUSG00000024066	17	-1	72383765	72383658	72382477	72382372	35	0	0	1	36	1	0.0277778	0
ENSMUSG00000015804	5	1	44145950	44146016	44146936	44147048	105	2	0	1	108	0.571929	0.0277778	0
ENSMUSG00000026816	2	-1	28541466	28541369	28541287	28541153	1	0	0	34	35	1	0.0285714	0
ENSMUSG00000029310	5	1	101416417	101416512	101417635	101417721	34	0	0	1	35	1	0.0285714	0
ENSMUSG00000029267	5	1	105522556	105522754	105522868	105522949	34	0	0	1	35	1	0.0285714	0
ENSMUSG00000029267	5	1	105522556	105522754	105522868	105522953	34	0	0	1	35	1	0.0285714	0
ENSMUSG00000054199	3	1	89433648	89433688	89443916	89444019	3	0	0	4	7	1	0.0285714	0
ENSMUSG00000040471	11	1	72048995	72049197	72049275	72049388	4	0	0	3	7	1	0.0285714	0
ENSMUSG00000030325	6	-1	129443426	129443328	129442214	129442140	4	0	0	3	7	1	0.0285714	0
ENSMUSG00000002279	17	1	24183750	24184059	24186883	24186949	3	0	0	4	7	1	0.0285714	0
ENSMUSG00000022353	15	-1	59149182	59149063	59148260	59148066	1	2	12	0	15	-0.784465	0.0285714	0
ENSMUSG00000031256	X	1	124079563	124079622	124079826	124079912	2	1	0	12	15	0.784465	0.0285714	0
ENSMUSG00000004565	8	1	3452007	3452123	3452209	3452325	0	1	34	0	35	-1	0.0285714	0
ENSMUSG00000029162	5	1	29334873	29335007	29335207	29335341	2	3	92	15	112	-0.258558	0.0287949	0
ENSMUSG00000030814	7	-1	115178622	115178514	115178418	115178257	33	0	0	1	34	1	0.0294118	0
ENSMUSG00000030216	6	-1	136895835	136895702	136895549	136895350	33	0	0	1	34	1	0.0294118	0
ENSMUSG00000038510	10	-1	40118724	40118687	40114618	40114579	33	0	0	1	34	1	0.0294118	0
ENSMUSG00000027469	2	1	152918270	152918364	152930533	152930706	32	0	0	1	33	1	0.030303	0
ENSMUSG00000050471	9	-1	35238732	35238658	35217152	35217098	1	0	0	32	33	1	0.030303	0
ENSMUSG00000034164	11	-1	5005562	5005478	5004422	5004332	0	6	4	2	12	-0.707107	0.030303	0
ENSMUSG00000006342	10	-1	75513448	75513241	75513054	75512903	32	0	0	1	33	1	0.030303	0
ENSMUSG00000026464	1	-1	133523649	133523590	133521450	133521352	32	0	0	1	33	1	0.030303	0
ENSMUSG00000030138	6	-1	118807979	118807789	118806943	118806864	32	0	0	1	33	1	0.030303	0
ENSMUSG00000028684	4	-1	115339101	115339029	115338951	115338889	124	3	0	1	128	0.494059	0.03125	0
ENSMUSG00000028684	4	-1	115339108	115339029	115338951	115338889	124	3	0	1	128	0.494059	0.03125	0
ENSMUSG00000004771	9	-1	64967474	64967279	64965862	64965669	93	0	2	1	96	0.571241	0.03125	0
ENSMUSG00000034349	3	1	69356890	69357017	69358309	69358449	31	0	0	1	32	1	0.03125	0
ENSMUSG00000020454	11	1	3130369	3130448	3131002	3131141	31	0	0	1	32	1	0.03125	0
ENSMUSG00000022364	15	1	58116559	58116674	58119585	58119763	16	0	2	2	20	0.666667	0.0315789	0
ENSMUSG00000022972	16	-1	91365384	91365219	91364208	91364141	30	0	0	1	31	1	0.0322581	0
ENSMUSG00000027469	2	1	152939916	152940041	152943453	152943574	30	0	0	1	31	1	0.0322581	0
ENSMUSG00000022972	16	-1	91365386	91365219	91364208	91364141	30	0	0	1	31	1	0.0322581	0
ENSMUSG00000000902	10	-1	75787689	75787578	75785971	75785842	30	0	0	1	31	1	0.0322581	0
ENSMUSG00000027168	2	1	105572542	105572621	105572979	105573039	30	0	0	1	31	1	0.0322581	0
ENSMUSG00000021901	14	1	27288022	27288154	27288550	27288669	89	0	2	1	92	0.570971	0.0326087	0
ENSMUSG00000021901	14	1	27288022	27288154	27288550	27288734	89	0	2	1	92	0.570971	0.0326087	0
ENSMUSG00000010277	11	1	77895615	77895714	77896656	77896838	29	0	0	1	30	1	0.0333333	0
ENSMUSG00000054612	7	1	124575764	124575900	124588935	124589193	0	20	2	3	25	-0.589768	0.0333333	0
ENSMUSG00000025875	13	1	53880214	53880264	53880345	53880491	29	0	0	1	30	1	0.0333333	0
ENSMUSG00000037740	2	1	130313104	130313250	130313331	130313454	29	0	0	1	30	1	0.0333333	0
ENSMUSG00000026150	1	1	83268301	83268333	83269860	83269919	4	0	11	18	33	0.406838	0.0333578	0
ENSMUSG00000007812	5	1	142705906	142705991	142706337	142706463	3	4	1	21	29	0.475436	0.0338933	0
ENSMUSG00000024845	19	1	3916020	3916109	3916230	3916306	56	1	0	1	58	0.700877	0.0344828	0
ENSMUSG00000006574	11	-1	102031343	102031270	102030528	102030348	28	0	0	1	29	1	0.0344828	0
ENSMUSG00000056211	1	1	127997684	127997725	127998251	127998340	4	0	3	7	14	0.632456	0.034965	0
ENSMUSG00000057375	4	1	105681755	105681835	105682078	105682165	15	0	2	2	19	0.664211	0.0350877	0
ENSMUSG00000026189	1	-1	72701297	72701132	72700695	72700546	0	55	1	1	57	-0.700765	0.0350877	0
ENSMUSG00000040268	7	1	118453611	118453656	118460389	118460486	27	0	0	1	28	1	0.0357143	0
ENSMUSG00000029095	5	1	34294302	34294403	34295014	34295067	6	0	0	2	8	1	0.0357143	0
ENSMUSG00000026189	1	-1	72701297	72701132	72699860	72699779	54	1	0	1	56	0.700649	0.0357143	0
ENSMUSG00000014602	1	-1	92976202	92976084	92975184	92975129	27	0	0	1	28	1	0.0357143	0
ENSMUSG00000010044	9	1	107567735	107567843	107568605	107568721	6	0	0	2	8	1	0.0357143	0
ENSMUSG00000030178	6	-1	130745091	130745011	130744130	130743924	6	0	0	2	8	1	0.0357143	0
ENSMUSG00000039377	1	-1	184367359	184367180	184366533	184366349	6	0	0	2	8	1	0.0357143	0
ENSMUSG00000057375	4	1	105682078	105682165	105686627	105686743	6	0	0	2	8	1	0.0357143	0
ENSMUSG00000048728	11	-1	50523550	50523424	50523015	50522923	6	0	0	2	8	1	0.0357143	0
ENSMUSG00000022562	15	-1	76629588	76629397	76628958	76628859	6	0	0	2	8	1	0.0357143	0
ENSMUSG00000055817	17	1	82364791	82364939	82365680	82365902	27	0	0	1	28	1	0.0357143	0
ENSMUSG00000029330	5	1	99153088	99153170	99154308	99154395	6	0	0	2	8	1	0.0357143	0
ENSMUSG00000023147	16	1	96905676	96905743	96906786	96906900	27	0	0	1	28	1	0.0357143	0
ENSMUSG00000030178	6	-1	130745100	130745011	130744130	130743924	6	0	0	2	8	1	0.0357143	0
ENSMUSG00000006315	7	-1	19702849	19702790	19702701	19702565	53	1	0	1	55	0.700529	0.0363636	0
ENSMUSG00000006315	7	-1	19702849	19702790	19702701	19702632	53	1	0	1	55	0.700529	0.0363636	0
ENSMUSG00000006315	7	-1	19702874	19702790	19702701	19702565	53	1	0	1	55	0.700529	0.0363636	0
ENSMUSG00000046519	3	1	95602688	95602819	95604454	95604568	53	1	0	1	55	0.700529	0.0363636	0
ENSMUSG00000028420	4	1	53072338	53072428	53076795	53076898	1	0	0	26	27	1	0.037037	0
ENSMUSG00000037957	12	1	105526100	105526123	105526201	105526302	1	0	0	26	27	1	0.037037	0
ENSMUSG00000026349	1	1	127630937	127631065	127632690	127632750	26	0	0	1	27	1	0.037037	0
ENSMUSG00000007833	7	-1	32538512	32538327	32538116	32537994	26	0	0	1	27	1	0.037037	0
ENSMUSG00000031730	8	-1	108917253	108917190	108916777	108916684	1	0	0	26	27	1	0.037037	0
ENSMUSG00000042729	19	1	7838900	7839045	7839177	7839233	26	0	0	1	27	1	0.037037	0
ENSMUSG00000038893	11	1	95020933	95020971	95022116	95022294	1	0	0	26	27	1	0.037037	0
ENSMUSG00000020271	11	1	32616043	32616229	32617626	32617716	26	0	0	1	27	1	0.037037	0
ENSMUSG00000028653	4	1	121409761	121409901	121414028	121414126	26	0	0	1	27	1	0.037037	0
ENSMUSG00000020166	10	-1	116328070	116327848	116318576	116318454	13	0	80	25	118	0.182434	0.0373112	0
ENSMUSG00000020166	10	-1	116327905	116327848	116318576	116318454	13	0	80	25	118	0.182434	0.0373112	0
ENSMUSG00000020166	10	-1	116328075	116327848	116318576	116318454	13	0	80	25	118	0.182434	0.0373112	0
ENSMUSG00000063889	18	-1	3466049	3465955	3465815	3465673	25	0	0	1	26	1	0.0384615	0
ENSMUSG00000019969	12	1	79026697	79026947	79029157	79029298	25	0	0	1	26	1	0.0384615	0
ENSMUSG00000037013	18	-1	15006276	15006109	15005514	15005410	25	0	0	1	26	1	0.0384615	0
ENSMUSG00000038145	9	1	122143231	122143309	122144564	122144679	1	0	0	25	26	1	0.0384615	0
ENSMUSG00000005936	17	1	27556077	27556350	27557473	27557575	49	0	1	1	51	0.7	0.0392157	0
ENSMUSG00000029780	6	-1	56871650	56871562	56855282	56855228	3	2	6	37	48	0.360381	0.0392944	0
ENSMUSG00000027478	2	1	153746957	153747026	153747708	153747826	4	0	1	4	9	0.8	0.0396825	0
ENSMUSG00000041857	19	-1	10939202	10939021	10937786	10937689	22	4	0	2	28	0.531085	0.0396825	0
ENSMUSG00000000131	7	-1	113576993	113576901	113576483	113576372	1	0	2	72	75	0.569495	0.04	0
ENSMUSG00000024070	17	-1	77534203	77534072	77532477	77532320	24	0	0	1	25	1	0.04	0
ENSMUSG00000003421	7	1	32471764	32471951	32472033	32472141	24	0	0	1	25	1	0.04	0
ENSMUSG00000031389	X	-1	65468719	65468540	65466682	65466538	1	0	0	24	25	1	0.04	0
ENSMUSG00000025873	13	1	53735284	53735360	53738331	53738469	48	1	0	1	50	0.699854	0.04	0
ENSMUSG00000057101	7	1	12833194	12833268	12836821	12836941	23	0	0	1	24	1	0.0416667	0
ENSMUSG00000002845	16	1	38446901	38447088	38448863	38448983	23	0	0	1	24	1	0.0416667	0
ENSMUSG00000013236	17	-1	54704899	54704802	54704701	54704633	1	0	0	23	24	1	0.0416667	0
ENSMUSG00000038102	8	-1	46689811	46689642	46688343	46688273	23	0	0	1	24	1	0.0416667	0
ENSMUSG00000027199	2	-1	122347223	122347160	122346511	122346395	23	0	0	1	24	1	0.0416667	0
ENSMUSG00000022957	16	1	92270529	92270629	92276526	92276589	23	0	0	1	24	1	0.0416667	0
ENSMUSG00000059475	9	-1	20401191	20401070	20399415	20399333	23	0	0	1	24	1	0.0416667	0
ENSMUSG00000028318	4	1	44269572	44269642	44270239	44270311	1	0	0	23	24	1	0.0416667	0
ENSMUSG00000025278	14	1	3727919	3728077	3728677	3728880	23	0	0	1	24	1	0.0416667	0
ENSMUSG00000029860	6	1	42287461	42287663	42287785	42287877	25	5	0	2	32	0.48795	0.0423387	0
ENSMUSG00000005899	16	1	17397508	17397552	17397634	17397684	1	0	1	45	47	0.699379	0.0425532	0
ENSMUSG00000026566	1	-1	165622604	165622391	165621524	165621392	45	1	0	1	47	0.699379	0.0425532	0
ENSMUSG00000020166	10	-1	116318576	116318454	116308010	116307944	82	5	20	5	112	0.208129	0.0426287	0
ENSMUSG00000025532	5	1	127604946	127605040	127611666	127611723	17	0	3	2	22	0.583095	0.04329	0
ENSMUSG00000009535	18	1	68833361	68833502	68835036	68835161	22	0	0	1	23	1	0.0434783	0
ENSMUSG00000039159	6	-1	30126687	30126648	30125534	30125482	22	0	0	1	23	1	0.0434783	0
ENSMUSG00000009035	15	-1	79705270	79705021	79703769	79703604	22	0	0	1	23	1	0.0434783	0
ENSMUSG00000029145	5	-1	29598671	29598569	29598218	29598091	22	0	0	1	23	1	0.0434783	0
ENSMUSG00000005204	11	-1	69290576	69290529	69289723	69289646	22	0	0	1	23	1	0.0434783	0
ENSMUSG00000029407	5	1	91007825	91008036	91013162	91013272	22	0	0	1	23	1	0.0434783	0
ENSMUSG00000031878	8	-1	103874622	103874494	103874464	103874405	0	1	22	0	23	-1	0.0434783	0
ENSMUSG00000050471	9	-1	35216663	35216571	35207622	35207370	42	0	1	1	44	0.698836	0.0454545	0
ENSMUSG00000026634	1	1	190821386	190821436	190821618	190821711	1	0	0	21	22	1	0.0454545	0
ENSMUSG00000029427	5	-1	121256725	121256622	121256500	121256435	21	0	0	1	22	1	0.0454545	0
ENSMUSG00000014599	3	-1	108127282	108127230	108126907	108126849	21	0	0	1	22	1	0.0454545	0
ENSMUSG00000029106	5	1	33074821	33074857	33075920	33075969	1	0	0	21	22	1	0.0454545	0
ENSMUSG00000031446	8	1	13131804	13131907	13138011	13138080	21	0	0	1	22	1	0.0454545	0
ENSMUSG00000034252	9	1	80491235	80491328	80493654	80493711	9	1	0	2	12	0.774597	0.0454545	0
ENSMUSG00000035958	13	1	24212626	24212763	24215953	24216123	0	1	21	0	22	-1	0.0454545	0
ENSMUSG00000033257	1	1	75145986	75146068	75146231	75146359	9	0	1	2	12	0.774597	0.0454545	0
ENSMUSG00000052712	17	1	27882909	27882999	27887113	27887320	84	0	3	1	88	0.491304	0.0454545	0
ENSMUSG00000020078	10	-1	62236973	62236898	62235895	62235739	103	0	4	1	108	0.438775	0.0462963	0
ENSMUSG00000002885	8	-1	82999953	82999819	82998173	82998027	5	0	9	10	24	0.433555	0.0471014	0
ENSMUSG00000021012	12	1	93389307	93389381	93394170	93394329	12	4	1	4	21	0.482382	0.0474716	0
ENSMUSG00000022231	15	1	32320727	32320809	32323845	32323935	2	0	0	5	7	1	0.047619	0
ENSMUSG00000040774	3	-1	106899781	106899697	106892575	106892491	0	2	5	0	7	-1	0.047619	0
ENSMUSG00000042333	4	-1	152813189	152813081	152812666	152812541	5	0	0	2	7	1	0.047619	0
ENSMUSG00000022203	14	-1	46893895	46893815	46893728	46893617	2	0	0	5	7	1	0.047619	0
ENSMUSG00000043614	5	-1	132521737	132521566	132519584	132519502	5	0	0	2	7	1	0.047619	0
ENSMUSG00000046886	18	1	53107053	53107175	53107911	53108037	2	0	0	5	7	1	0.047619	0
ENSMUSG00000029729	5	1	135478138	135478229	135478524	135478650	5	0	0	2	7	1	0.047619	0
ENSMUSG00000021830	14	-1	37870697	37870644	37870611	37870551	0	20	1	0	21	-1	0.047619	0
ENSMUSG00000016763	15	-1	84014759	84014634	84009893	84009777	5	0	0	2	7	1	0.047619	0
ENSMUSG00000026825	2	-1	32294843	32294705	32293227	32293089	0	5	2	0	7	-1	0.047619	0
ENSMUSG00000035702	9	-1	67518063	67517944	67512257	67512111	5	0	0	2	7	1	0.047619	0
ENSMUSG00000042197	1	-1	34069234	34069109	34066665	34066554	5	0	1	3	9	0.790569	0.047619	0
ENSMUSG00000031266	X	-1	124603597	124603423	124602505	124602328	20	0	0	1	21	1	0.047619	0
ENSMUSG00000031646	8	1	44172076	44172128	44173993	44174052	1	0	0	20	21	1	0.047619	0
ENSMUSG00000031626	8	1	44867000	44867026	44867366	44867421	20	0	0	1	21	1	0.047619	0
ENSMUSG00000037032	7	-1	93093136	93092987	93092617	93092490	20	0	0	1	21	1	0.047619	0
ENSMUSG00000040234	6	-1	146744228	146744078	146742509	146742389	20	0	0	1	21	1	0.047619	0
ENSMUSG00000025545	14	1	114711349	114711450	114713274	114713367	20	0	0	1	21	1	0.047619	0
ENSMUSG00000036833	2	1	24940056	24940130	24940225	24940312	20	0	0	1	21	1	0.047619	0
ENSMUSG00000036707	1	1	85696886	85696938	85699195	85699283	1	0	0	20	21	1	0.047619	0
ENSMUSG00000031634	8	1	45103830	45103896	45106904	45107061	39	1	0	1	41	0.698212	0.0487805	0
ENSMUSG00000041815	15	-1	83495247	83495161	83493082	83492987	33	0	8	2	43	0.401218	0.0498339	0
ENSMUSG00000028456	4	1	42336321	42336420	42340839	42340956	3	0	0	3	6	1	0.05	0
ENSMUSG00000003778	18	-1	35043248	35043071	35043040	35043006	0	19	1	0	20	-1	0.05	0
ENSMUSG00000009555	2	-1	32669935	32669764	32669606	32669458	19	0	0	1	20	1	0.05	0
ENSMUSG00000032883	1	1	79207154	79207292	79209268	79209418	19	0	0	1	20	1	0.05	0
ENSMUSG00000018906	11	1	53751162	53751313	53753876	53754013	19	0	0	1	20	1	0.05	0
ENSMUSG00000030924	7	1	107140883	107141070	107142007	107142125	3	0	0	3	6	1	0.05	0
ENSMUSG00000053183	19	1	9854989	9855081	9880869	9881071	0	3	3	0	6	-1	0.05	0
ENSMUSG00000022272	15	1	25817407	25817531	25817704	25817818	19	0	0	1	20	1	0.05	0
ENSMUSG00000027242	2	1	121259562	121259948	121266728	121266820	19	0	0	1	20	1	0.05	0
ENSMUSG00000024378	18	-1	33645302	33645198	33645142	33645028	0	1	18	0	19	-1	0.0526316	0
ENSMUSG00000052712	17	1	27887113	27887320	27887731	27887944	72	3	0	1	76	0.489898	0.0526316	0
ENSMUSG00000021868	14	1	21994610	21994698	21996179	21996275	36	1	0	1	38	0.697486	0.0526316	0
ENSMUSG00000024411	18	-1	15762083	15761919	15761487	15761407	18	0	0	1	19	1	0.0526316	0
ENSMUSG00000028826	4	-1	133292616	133292475	133291075	133290949	18	0	0	1	19	1	0.0526316	0
ENSMUSG00000019082	7	-1	129122626	129122472	129122395	129122320	18	0	0	1	19	1	0.0526316	0
ENSMUSG00000032264	9	1	49176786	49176887	49177084	49177161	18	0	0	1	19	1	0.0526316	0
ENSMUSG00000029169	5	-1	50798651	50798433	50795380	50795213	18	0	0	1	19	1	0.0526316	0
ENSMUSG00000022812	16	1	38074783	38074969	38085202	38085300	18	0	0	1	19	1	0.0526316	0
ENSMUSG00000026049	1	-1	44443146	44442993	44434736	44434506	18	0	0	1	19	1	0.0526316	0
ENSMUSG00000029475	5	-1	120410711	120410598	120410019	120409981	18	0	0	1	19	1	0.0526316	0
ENSMUSG00000025001	19	1	38176758	38176954	38178405	38178501	18	0	0	1	19	1	0.0526316	0
ENSMUSG00000004730	17	1	55729787	55729933	55731299	55731448	18	0	0	1	19	1	0.0526316	0
ENSMUSG00000033499	13	1	9049504	9049628	9049724	9049832	18	0	0	1	19	1	0.0526316	0
ENSMUSG00000026150	1	1	83264595	83264753	83269860	83269919	4	1	7	17	29	0.395737	0.0539093	0
ENSMUSG00000031774	8	-1	93944954	93944897	93939134	93939019	1	1	1	70	73	0.485915	0.054414	0
ENSMUSG00000032621	13	-1	100528604	100528440	100524801	100524678	2	1	0	8	11	0.7698	0.0545455	0
ENSMUSG00000022610	15	-1	89527089	89527042	89526645	89526531	8	0	1	2	11	0.7698	0.0545455	0
ENSMUSG00000038495	3	1	96101871	96101994	96103494	96103551	2	0	1	8	11	0.7698	0.0545455	0
ENSMUSG00000031629	8	1	45698119	45698179	45698759	45698986	17	0	0	1	18	1	0.0555556	0
ENSMUSG00000024799	19	-1	5855060	5854866	5854781	5854678	17	0	0	1	18	1	0.0555556	0
ENSMUSG00000010936	8	1	109977464	109977608	109977844	109977909	17	0	0	1	18	1	0.0555556	0
ENSMUSG00000017723	2	1	164626421	164626564	164627170	164627325	50	2	0	1	53	0.566139	0.0566038	0
ENSMUSG00000014550	6	-1	92544019	92543933	92543220	92543118	16	0	0	1	17	1	0.0588235	0
ENSMUSG00000040715	4	-1	140148746	140148557	140145633	140145572	16	0	0	1	17	1	0.0588235	0
ENSMUSG00000019817	10	1	12827489	12827560	12835635	12835947	16	0	0	1	17	1	0.0588235	0
ENSMUSG00000037031	10	-1	61967957	61967883	61960067	61959972	16	0	0	1	17	1	0.0588235	0
ENSMUSG00000040667	11	-1	70563914	70563816	70562792	70562702	16	0	0	1	17	1	0.0588235	0
ENSMUSG00000061306	11	-1	119800441	119800330	119799658	119799552	16	0	0	1	17	1	0.0588235	0
ENSMUSG00000005378	5	-1	132501492	132501447	132501194	132501136	16	0	0	1	17	1	0.0588235	0
ENSMUSG00000040464	5	-1	5562101	5561957	5554719	5554646	16	0	0	1	17	1	0.0588235	0
ENSMUSG00000024811	19	1	36085570	36085661	36085771	36085849	16	0	0	1	17	1	0.0588235	0
ENSMUSG00000021115	12	1	100772757	100772826	100773582	100773669	32	1	0	1	34	0.696311	0.0588235	0
ENSMUSG00000058062	3	-1	89492372	89492292	89492212	89492054	47	2	0	1	50	0.565445	0.06	0
ENSMUSG00000025747	5	-1	28478940	28478867	28476092	28475918	31	1	0	1	33	0.695971	0.0606061	0
ENSMUSG00000056211	1	1	128004461	128004539	128010430	128010479	15	0	0	1	16	1	0.0625	0
ENSMUSG00000022517	16	1	4611732	4611948	4612336	4612459	0	1	30	1	32	-0.695608	0.0625	0
ENSMUSG00000057652	2	1	118992357	118992407	118992757	118992875	15	0	0	1	16	1	0.0625	0
ENSMUSG00000063273	3	1	51526380	51526508	51527705	51527918	15	0	0	1	16	1	0.0625	0
ENSMUSG00000056055	1	1	87735713	87735785	87739155	87739292	15	0	0	1	16	1	0.0625	0
ENSMUSG00000027244	2	-1	91580600	91580560	91579937	91579841	15	0	0	1	16	1	0.0625	0
ENSMUSG00000040479	2	-1	91838928	91838820	91838528	91838433	15	0	0	1	16	1	0.0625	0
ENSMUSG00000024019	17	1	28282820	28282891	28284171	28284265	15	0	0	1	16	1	0.0625	0
ENSMUSG00000030400	7	1	10907379	10907492	10908700	10908816	15	0	0	1	16	1	0.0625	0
ENSMUSG00000056091	6	1	72354998	72355121	72358786	72358897	15	0	0	1	16	1	0.0625	0
ENSMUSG00000008763	3	-1	100520025	100519853	100516459	100516344	15	0	0	1	16	1	0.0625	0
ENSMUSG00000041079	16	-1	87859209	87858989	87858826	87858759	15	0	0	1	16	1	0.0625	0
ENSMUSG00000029924	6	-1	39274266	39274165	39273612	39273565	15	0	0	1	16	1	0.0625	0
ENSMUSG00000032262	9	-1	84219270	84219083	84217455	84217375	15	0	0	1	16	1	0.0625	0
ENSMUSG00000040940	7	1	13664824	13664891	13664973	13665059	15	0	0	1	16	1	0.0625	0
ENSMUSG00000027242	2	1	121266728	121266820	121268441	121268496	15	0	0	1	16	1	0.0625	0
ENSMUSG00000056211	1	1	128004461	128004539	128010430	128010489	15	0	0	1	16	1	0.0625	0
ENSMUSG00000024436	17	-1	34424254	34424188	34423306	34423247	60	1	1	1	63	0.483607	0.06298	0
ENSMUSG00000046519	3	1	95586499	95586687	95602688	95602819	59	0	3	1	63	0.487753	0.0634921	0
ENSMUSG00000030990	7	1	89736253	89736427	89746076	89746328	29	1	0	1	31	0.695222	0.0645161	0
ENSMUSG00000036167	15	1	93880613	93880692	93884834	93884953	13	3	0	2	18	0.570088	0.0653595	0
ENSMUSG00000036098	19	-1	9315573	9315501	9315230	9315142	4	0	0	2	6	1	0.0666667	0
ENSMUSG00000035597	12	1	60296397	60296465	60296569	60296731	4	0	0	2	6	1	0.0666667	0
ENSMUSG00000057375	4	1	105690153	105690319	105690650	105690832	4	0	0	2	6	1	0.0666667	0
ENSMUSG00000035348	4	1	98068399	98068486	98069489	98069577	2	0	0	4	6	1	0.0666667	0
ENSMUSG00000048728	11	-1	50523550	50523424	50523012	50522923	4	0	0	2	6	1	0.0666667	0
ENSMUSG00000022914	16	-1	96762413	96762246	96757556	96757389	0	4	2	0	6	-1	0.0666667	0
ENSMUSG00000030759	7	1	100824153	100824324	100824628	100824799	0	14	1	0	15	-1	0.0666667	0
ENSMUSG00000019916	10	1	59107985	59108055	59108995	59109065	0	2	7	1	10	-0.763763	0.0666667	0
ENSMUSG00000029673	5	-1	129027660	129027611	129027533	129027311	0	1	14	0	15	-1	0.0666667	0
ENSMUSG00000042213	6	1	116676052	116676119	116678180	116678366	7	0	1	2	10	0.763763	0.0666667	0
ENSMUSG00000030016	6	1	84219963	84220028	84220935	84221850	7	0	1	2	10	0.763763	0.0666667	0
ENSMUSG00000050546	6	-1	149316473	149316417	149316373	149316272	0	14	1	0	15	-1	0.0666667	0
ENSMUSG00000018565	11	-1	69583298	69583117	69582144	69582049	28	1	0	1	30	0.694808	0.0666667	0
ENSMUSG00000024220	17	1	26783415	26783495	26783597	26783674	14	0	0	1	15	1	0.0666667	0
ENSMUSG00000026608	1	-1	188656194	188656107	188656026	188655899	14	0	0	1	15	1	0.0666667	0
ENSMUSG00000059268	7	1	89477738	89477925	89481298	89481414	14	0	0	1	15	1	0.0666667	0
ENSMUSG00000034953	12	1	50397144	50397210	50398594	50398691	14	0	0	1	15	1	0.0666667	0
ENSMUSG00000001249	7	-1	20076834	20076712	20076605	20076565	14	0	0	1	15	1	0.0666667	0
ENSMUSG00000020576	12	1	13605609	13605859	13606933	13607267	14	0	0	1	15	1	0.0666667	0
ENSMUSG00000063804	10	-1	45346315	45346131	45344815	45344744	14	0	0	1	15	1	0.0666667	0
ENSMUSG00000040488	7	-1	16246287	16246159	16245719	16245573	14	0	0	1	15	1	0.0666667	0
ENSMUSG00000045679	12	-1	17129083	17129014	17127051	17126994	14	0	0	1	15	1	0.0666667	0
ENSMUSG00000022020	14	-1	71157993	71157889	71156628	71156471	14	0	0	1	15	1	0.0666667	0
ENSMUSG00000026608	1	-1	188656194	188656107	188656026	188655910	14	0	0	1	15	1	0.0666667	0
ENSMUSG00000031708	8	-1	82837954	82837903	82837487	82837443	191	66	0	2	259	0.147846	0.0681811	0
ENSMUSG00000058454	7	1	131543412	131543634	131546083	131546173	41	2	0	1	44	0.563764	0.0681818	0
ENSMUSG00000040813	9	-1	106704613	106704547	106701781	106701486	54	3	0	1	58	0.486664	0.0689655	0
ENSMUSG00000006589	8	-1	122050875	122050763	122050650	122050525	1	8	0	121	130	0.322832	0.0692308	0
ENSMUSG00000031860	8	1	68898201	68898317	68899771	68899906	4	0	5	7	16	0.509175	0.0692308	0
ENSMUSG00000013236	17	-1	54706378	54706185	54706063	54706037	3	15	0	24	42	0.320256	0.0710801	0
ENSMUSG00000045349	4	1	136708483	136708557	136709337	136709483	39	0	2	1	42	0.563093	0.0714286	0
ENSMUSG00000039174	3	-1	124969028	124968987	124968223	124968129	13	0	0	1	14	1	0.0714286	0
ENSMUSG00000003575	8	-1	69447132	69447016	69444336	69444199	26	0	1	1	28	0.693889	0.0714286	0
ENSMUSG00000004446	6	-1	121296719	121296580	121295191	121294979	13	0	0	1	14	1	0.0714286	0
ENSMUSG00000054199	3	1	89432595	89432696	89433648	89433688	4	0	2	4	10	0.666667	0.0714286	0
ENSMUSG00000022445	15	-1	83150821	83150661	83150026	83149850	13	0	0	1	14	1	0.0714286	0
ENSMUSG00000027244	2	-1	91576960	91576862	91576195	91576085	1	0	0	13	14	1	0.0714286	0
ENSMUSG00000029201	5	-1	64058791	64058724	64058671	64058524	0	1	13	0	14	-1	0.0714286	0
ENSMUSG00000045302	5	-1	29366730	29366650	29366536	29366412	13	0	0	1	14	1	0.0714286	0
ENSMUSG00000039046	2	1	6368746	6368855	6371265	6371313	13	0	0	1	14	1	0.0714286	0
ENSMUSG00000010048	9	1	107610440	107610597	107610731	107610781	13	0	0	1	14	1	0.0714286	0
ENSMUSG00000019590	11	-1	105607410	105607307	105607034	105606877	13	0	0	1	14	1	0.0714286	0
ENSMUSG00000056845	2	-1	31044108	31044046	31043101	31042997	13	0	0	1	14	1	0.0714286	0
ENSMUSG00000022761	16	1	17301233	17301382	17302164	17302269	13	0	0	1	14	1	0.0714286	0
ENSMUSG00000029152	5	1	71947238	71947413	71950934	71951086	51	3	0	1	55	0.485913	0.0727273	0
ENSMUSG00000052298	11	-1	54396298	54396145	54380289	54379977	102	3	1	1	107	0.336571	0.0737083	0
ENSMUSG00000022453	15	-1	82677518	82677341	82677089	82676995	25	1	0	1	27	0.693375	0.0740741	0
ENSMUSG00000038187	7	-1	100635847	100635783	100622813	100622656	6	0	6	5	17	0.476731	0.0746606	0
ENSMUSG00000030400	7	1	10905356	10905455	10907021	10907098	12	0	0	1	13	1	0.0769231	0
ENSMUSG00000022453	15	-1	82676445	82676284	82674028	82673831	12	0	0	1	13	1	0.0769231	0
ENSMUSG00000020903	11	1	67585781	67585875	67597111	67597221	12	0	0	1	13	1	0.0769231	0
ENSMUSG00000034361	8	1	93905266	93905325	93905971	93906104	12	0	0	1	13	1	0.0769231	0
ENSMUSG00000028809	4	-1	133798622	133798518	133796093	133795819	12	0	0	1	13	1	0.0769231	0
ENSMUSG00000025278	14	1	3725301	3725429	3726264	3726437	12	0	0	1	13	1	0.0769231	0
ENSMUSG00000006345	10	1	75449507	75449699	75450004	75450161	12	0	0	1	13	1	0.0769231	0
ENSMUSG00000006010	1	-1	150326874	150326768	150325397	150325361	12	0	0	1	13	1	0.0769231	0
ENSMUSG00000020863	11	-1	93964155	93964050	93963595	93963517	1	0	0	12	13	1	0.0769231	0
ENSMUSG00000008575	4	-1	80598555	80598417	80595401	80595319	1	0	0	12	13	1	0.0769231	0
ENSMUSG00000021495	13	-1	54650340	54649953	54647398	54647215	12	0	0	1	13	1	0.0769231	0
ENSMUSG00000030142	6	-1	123938308	123938222	123938149	123937998	36	0	2	1	39	0.561951	0.0769231	0
ENSMUSG00000049659	11	-1	20605316	20605190	20604307	20604251	12	0	0	1	13	1	0.0769231	0
ENSMUSG00000031860	8	1	68897615	68897853	68898127	68898317	1	0	0	12	13	1	0.0769231	0
ENSMUSG00000022000	14	1	67052568	67052693	67053177	67053286	12	0	0	1	13	1	0.0769231	0
ENSMUSG00000018411	11	1	103958248	103958334	103961033	103961119	1	1	0	24	26	0.69282	0.0769231	0
ENSMUSG00000004626	8	1	3594706	3594755	3594986	3595067	35	2	0	1	38	0.561529	0.0789474	0
ENSMUSG00000001482	8	1	122913217	122913303	122914436	122914482	2	13	1	68	84	0.245263	0.080811	0
ENSMUSG00000001482	8	1	122913242	122913303	122914436	122914482	2	13	1	68	84	0.245263	0.080811	0
ENSMUSG00000020946	11	-1	103360440	103360380	103358758	103358650	55	0	4	1	60	0.431788	0.0833333	0
ENSMUSG00000022515	16	-1	4639500	4639379	4638356	4638287	1	22	1	0	24	-0.691564	0.0833333	0
ENSMUSG00000021032	12	-1	82435059	82434965	82434934	82434815	0	1	11	0	12	-1	0.0833333	0
ENSMUSG00000022684	16	1	13432266	13432435	13433768	13433839	0	11	1	0	12	-1	0.0833333	0
ENSMUSG00000021185	12	1	95433127	95433235	95434605	95434661	2	0	1	6	9	0.755929	0.0833333	0
ENSMUSG00000021032	12	-1	82435059	82434965	82434934	82434803	0	1	11	0	12	-1	0.0833333	0
ENSMUSG00000028339	4	1	46552057	46552116	46552841	46552900	11	0	0	1	12	1	0.0833333	0
ENSMUSG00000026615	1	1	185012322	185012416	185016979	185017105	22	1	0	1	24	0.691564	0.0833333	0
ENSMUSG00000064080	6	1	91608763	91608897	91610123	91610260	11	0	0	1	12	1	0.0833333	0
ENSMUSG00000026743	2	1	18165539	18165648	18178002	18178105	11	0	0	1	12	1	0.0833333	0
ENSMUSG00000002910	8	-1	69878207	69878141	69878003	69877856	11	0	0	1	12	1	0.0833333	0
ENSMUSG00000027425	2	1	144145283	144145699	144145795	144146357	11	0	0	1	12	1	0.0833333	0
ENSMUSG00000035914	9	-1	58743238	58742900	58741383	58741087	11	0	0	1	12	1	0.0833333	0
ENSMUSG00000024528	18	1	52959003	52959208	52959893	52959969	1	0	1	22	24	0.691564	0.0833333	0
ENSMUSG00000033819	15	1	77019390	77019515	77019602	77019677	11	0	0	1	12	1	0.0833333	0
ENSMUSG00000040548	11	-1	106200486	106200387	106191139	106191007	11	0	0	1	12	1	0.0833333	0
ENSMUSG00000034867	7	1	24045309	24045368	24045494	24045613	11	0	0	1	12	1	0.0833333	0
ENSMUSG00000002602	7	-1	14500595	14500456	14499865	14499715	11	0	0	1	12	1	0.0833333	0
ENSMUSG00000038291	8	-1	45181869	45181594	45180226	45180065	11	0	0	1	12	1	0.0833333	0
ENSMUSG00000037470	1	-1	36522748	36522649	36521634	36521574	11	0	0	1	12	1	0.0833333	0
ENSMUSG00000063889	18	-1	3496111	3495994	3466049	3465955	11	0	0	1	12	1	0.0833333	0
ENSMUSG00000018008	15	1	78929249	78929331	78931192	78931256	44	3	0	1	48	0.483779	0.0833333	0
ENSMUSG00000002546	2	1	32253338	32253418	32256649	32256744	7	0	15	8	30	0.332674	0.0837725	0
ENSMUSG00000024965	19	-1	6732269	6732096	6728280	6728047	97	8	0	1	106	0.320383	0.0849057	0
ENSMUSG00000024965	19	-1	6732272	6732096	6728280	6728047	97	8	0	1	106	0.320383	0.0849057	0
ENSMUSG00000037447	1	1	36639463	36639583	36639869	36639921	40	0	15	2	57	0.292509	0.085213	0
ENSMUSG00000000290	10	1	77428925	77428985	77429357	77429445	21	1	0	1	23	0.690849	0.0869565	0
ENSMUSG00000020541	11	-1	90344909	90344787	90344060	90343956	21	1	0	1	23	0.690849	0.0869565	0
ENSMUSG00000026975	2	1	24923045	24923178	24923478	24923565	15	2	1	2	20	0.490098	0.0877193	0
ENSMUSG00000026857	2	1	30773670	30773778	30775382	30775521	1	0	2	31	34	0.559581	0.0882353	0
ENSMUSG00000022573	15	-1	76225462	76225391	76221619	76221520	105	0	43	2	150	0.177571	0.0885906	0
ENSMUSG00000060216	11	1	70049425	70049484	70049866	70049933	10	0	0	1	11	1	0.0909091	0
ENSMUSG00000032841	2	-1	101666392	101666114	101664999	101664919	10	0	0	1	11	1	0.0909091	0
ENSMUSG00000019082	7	-1	129122883	129122709	129122626	129122472	10	0	0	1	11	1	0.0909091	0
ENSMUSG00000032372	9	1	92123193	92123413	92123531	92123692	10	0	0	1	11	1	0.0909091	0
ENSMUSG00000020087	10	1	61460166	61460296	61461311	61461496	10	0	0	1	11	1	0.0909091	0
ENSMUSG00000033796	2	1	120187842	120187904	120193011	120193119	10	0	0	1	11	1	0.0909091	0
ENSMUSG00000023809	17	-1	7049498	7049337	7047041	7046965	1	0	0	10	11	1	0.0909091	0
ENSMUSG00000015647	2	-1	179865400	179865310	179865214	179865095	10	0	0	1	11	1	0.0909091	0
ENSMUSG00000034269	6	1	113665363	113665496	113665910	113665998	10	0	0	1	11	1	0.0909091	0
ENSMUSG00000031652	8	-1	86146839	86146709	86145271	86145175	10	0	0	1	11	1	0.0909091	0
ENSMUSG00000042197	1	-1	34065892	34065742	34064895	34064769	10	0	0	1	11	1	0.0909091	0
ENSMUSG00000019810	10	1	13216635	13216974	13217602	13217812	10	0	0	1	11	1	0.0909091	0
ENSMUSG00000029575	5	-1	111849400	111849328	111849085	111848988	10	0	0	1	11	1	0.0909091	0
ENSMUSG00000050546	6	-1	149336562	149336430	149334976	149334832	15	0	5	2	22	0.46291	0.0909091	0
ENSMUSG00000052460	4	-1	124571323	124571262	124564720	124564633	4	1	35	54	94	0.185261	0.0929034	0
ENSMUSG00000036908	19	1	3732493	3732766	3735477	3735595	19	0	1	1	21	0.689202	0.0952381	0
ENSMUSG00000020910	11	-1	66664326	66664229	66655584	66655467	0	28	1	2	31	-0.557773	0.0967742	0
ENSMUSG00000022800	16	1	32765885	32765959	32767671	32767797	28	0	2	1	31	0.557773	0.0967742	0
ENSMUSG00000035325	5	-1	97699673	97699338	97695592	97695554	7	19	0	9	35	0.294174	0.0978211	0
ENSMUSG00000000167	9	1	50780349	50780472	50781539	50781784	9	0	0	1	10	1	0.1	0
ENSMUSG00000000916	5	1	132816349	132816523	132816606	132816714	9	0	0	1	10	1	0.1	0
ENSMUSG00000020828	11	1	70167855	70167937	70168152	70168286	9	0	0	1	10	1	0.1	0
ENSMUSG00000025578	11	-1	118711520	118711477	118711288	118711223	9	0	0	1	10	1	0.1	0
ENSMUSG00000022696	16	-1	44190376	44190255	44189286	44189116	9	0	0	1	10	1	0.1	0
ENSMUSG00000028974	4	1	147003350	147003539	147003714	147003865	9	0	0	1	10	1	0.1	0
ENSMUSG00000058548	14	1	16998272	16998473	16998626	16998801	9	0	0	1	10	1	0.1	0
ENSMUSG00000033676	7	1	45388952	45389034	45392578	45392715	9	0	0	1	10	1	0.1	0
ENSMUSG00000035325	5	-1	97699673	97699647	97699600	97699338	1	0	0	9	10	1	0.1	0
ENSMUSG00000024896	19	1	31803451	31803548	31807964	31808097	9	0	0	1	10	1	0.1	0
ENSMUSG00000057652	2	1	118992974	118993119	118993482	118993590	9	0	0	1	10	1	0.1	0
ENSMUSG00000032498	9	-1	111260956	111260914	111260537	111260449	9	0	0	1	10	1	0.1	0
ENSMUSG00000050312	16	-1	63043251	63043142	63033985	63033642	9	0	0	1	10	1	0.1	0
ENSMUSG00000025498	7	-1	128955720	128955662	128955592	128955430	9	0	0	1	10	1	0.1	0
ENSMUSG00000020828	11	1	70167888	70167937	70168152	70168286	9	0	0	1	10	1	0.1	0
ENSMUSG00000042523	12	1	79440899	79441008	79443386	79443441	9	0	0	1	10	1	0.1	0
ENSMUSG00000025006	19	-1	39713324	39713292	39713111	39712953	1	0	0	9	10	1	0.1	0
ENSMUSG00000024238	18	1	5918835	5918996	5956901	5957062	0	3	2	0	5	-1	0.1	0
ENSMUSG00000022510	16	1	25612993	25613121	25613891	25614023	3	0	0	2	5	1	0.1	0
ENSMUSG00000019796	10	1	7266813	7266973	7269401	7269557	2	0	0	3	5	1	0.1	0
ENSMUSG00000009092	10	1	75764737	75764838	75765210	75765405	18	0	1	1	20	0.688247	0.1	0
ENSMUSG00000015597	17	1	44564538	44564637	44565131	44565249	3	0	0	2	5	1	0.1	0
ENSMUSG00000039345	16	1	8161532	8161667	8165668	8166030	27	0	2	1	30	0.557086	0.1	0
ENSMUSG00000035394	18	1	74821578	74821771	74822213	74822344	2	0	0	3	5	1	0.1	0
ENSMUSG00000009092	10	1	75764745	75764838	75765210	75765405	18	0	1	1	20	0.688247	0.1	0
ENSMUSG00000057819	2	1	132246392	132246514	132257229	132257297	0	2	3	0	5	-1	0.1	0
ENSMUSG00000024680	19	-1	10869363	10869208	10869137	10869081	0	3	2	0	5	-1	0.1	0
ENSMUSG00000023977	17	-1	45140093	45139995	45139924	45139826	0	2	3	0	5	-1	0.1	0
ENSMUSG00000023348	5	-1	134699818	134699691	134699586	134699461	54	1	2	1	58	0.382518	0.101633	0
ENSMUSG00000021196	13	-1	6386694	6386621	6384822	6384759	1	1	0	17	19	0.687184	0.105263	0
ENSMUSG00000055491	19	1	45402561	45402707	45402819	45402920	17	1	0	1	19	0.687184	0.105263	0
ENSMUSG00000038775	9	1	119035762	119035899	119036163	119036321	17	1	0	1	19	0.687184	0.105263	0
ENSMUSG00000055491	19	1	45402558	45402707	45402819	45402911	17	1	0	1	19	0.687184	0.105263	0
ENSMUSG00000055491	19	1	45402558	45402707	45402819	45402920	17	1	0	1	19	0.687184	0.105263	0
ENSMUSG00000055491	19	1	45402561	45402707	45402819	45402911	17	1	0	1	19	0.687184	0.105263	0
ENSMUSG00000027411	2	1	130188069	130188124	130188459	130188548	5	0	1	2	8	0.745356	0.107143	0
ENSMUSG00000036893	2	-1	24808111	24807966	24800801	24800658	9	3	0	2	14	0.547723	0.10989	0
ENSMUSG00000024186	17	1	24793693	24793780	24793865	24794003	8	0	0	1	9	1	0.111111	0
ENSMUSG00000022801	16	1	32815545	32815689	32817310	32817436	8	0	0	1	9	1	0.111111	0
ENSMUSG00000043411	4	1	136091848	136091909	136092913	136093023	8	0	0	1	9	1	0.111111	0
ENSMUSG00000017485	14	1	13060348	13060543	13060689	13060780	16	1	0	1	18	0.685994	0.111111	0
ENSMUSG00000014504	18	1	34771114	34771189	34773657	34773728	16	0	1	1	18	0.685994	0.111111	0
ENSMUSG00000025728	17	-1	24517444	24517233	24516809	24516729	16	0	1	1	18	0.685994	0.111111	0
ENSMUSG00000037514	2	1	131013445	131013523	131020582	131020674	1	0	0	8	9	1	0.111111	0
ENSMUSG00000029151	5	-1	29498416	29498235	29497879	29497733	8	0	0	1	9	1	0.111111	0
ENSMUSG00000030400	7	1	10908907	10909023	10909784	10909907	8	0	0	1	9	1	0.111111	0
ENSMUSG00000028020	3	-1	81255068	81254839	81254732	81254650	16	1	0	1	18	0.685994	0.111111	0
ENSMUSG00000048731	17	1	25620243	25620337	25620441	25620651	8	0	0	1	9	1	0.111111	0
ENSMUSG00000022708	16	1	43385337	43385500	43397388	43397598	1	1	0	16	18	0.685994	0.111111	0
ENSMUSG00000048200	7	1	129156492	129156658	129156739	129156810	8	0	0	1	9	1	0.111111	0
ENSMUSG00000055160	10	1	69700140	69700263	69704839	69704941	8	0	0	1	9	1	0.111111	0
ENSMUSG00000025816	2	-1	5824404	5824207	5822261	5822070	16	1	0	1	18	0.685994	0.111111	0
ENSMUSG00000033222	3	-1	100889277	100889096	100888431	100888289	8	0	0	1	9	1	0.111111	0
ENSMUSG00000044906	18	-1	70986344	70986213	70984440	70984370	8	0	0	1	9	1	0.111111	0
ENSMUSG00000007122	1	-1	172289286	172289202	172288206	172288106	8	0	0	1	9	1	0.111111	0
ENSMUSG00000033864	2	1	119812392	119812448	119812883	119812978	8	0	0	1	9	1	0.111111	0
ENSMUSG00000031512	8	1	11852003	11852113	11860688	11860757	8	0	0	1	9	1	0.111111	0
ENSMUSG00000026930	2	1	26304624	26304780	26305173	26305381	8	0	0	1	9	1	0.111111	0
ENSMUSG00000026867	2	-1	34660841	34660754	34659897	34659817	8	0	0	1	9	1	0.111111	0
ENSMUSG00000033222	3	-1	100889277	100889096	100888431	100888278	8	0	0	1	9	1	0.111111	0
ENSMUSG00000009092	10	1	75764548	75764621	75764745	75764838	16	1	0	1	18	0.685994	0.111111	0
ENSMUSG00000020646	12	1	19884466	19884561	19894906	19894961	3	1	0	3	7	0.75	0.114286	0
ENSMUSG00000025979	1	1	55527781	55527881	55530976	55531018	23	2	0	1	26	0.553775	0.115385	0
ENSMUSG00000037447	1	1	36638468	36638586	36639869	36639921	15	1	0	1	17	0.684653	0.117647	0
ENSMUSG00000024050	17	-1	30985453	30985353	30983415	30983137	1	1	0	15	17	0.684653	0.117647	0
ENSMUSG00000027263	2	1	120957347	120957400	120958104	120958160	15	0	1	1	17	0.684653	0.117647	0
ENSMUSG00000037447	1	1	36638471	36638586	36639869	36639921	15	1	0	1	17	0.684653	0.117647	0
ENSMUSG00000032411	9	1	96117743	96117846	96131505	96131626	15	0	1	1	17	0.684653	0.117647	0
ENSMUSG00000025221	19	-1	45136985	45136890	45136131	45136078	4	2	0	3	9	0.632456	0.119048	0
ENSMUSG00000001052	3	-1	130569302	130569177	130559287	130559183	0	3	4	2	9	-0.632456	0.119048	0
ENSMUSG00000027287	2	1	120349625	120349781	120349883	120349979	1	2	0	22	25	0.552771	0.12	0
ENSMUSG00000000673	17	-1	82408413	82408370	82408103	82407958	29	3	0	1	33	0.475986	0.121212	0
ENSMUSG00000035778	2	-1	35376498	35376463	35374275	35374210	5	1	2	4	12	0.507093	0.121212	0
ENSMUSG00000041674	11	-1	112362564	112362421	112352079	112352051	0	14	2	6	22	-0.41833	0.121212	0
ENSMUSG00000021041	12	-1	82776718	82776581	82776281	82776209	2	5	0	12	19	0.449089	0.122807	0
ENSMUSG00000036813	2	1	25041833	25041969	25042055	25042172	7	0	0	1	8	1	0.125	0
ENSMUSG00000033487	14	-1	64359842	64359573	64358013	64357955	7	0	0	1	8	1	0.125	0
ENSMUSG00000008206	8	1	4489483	4489611	4490103	4490209	7	0	0	1	8	1	0.125	0
ENSMUSG00000022721	16	1	18028152	18028266	18028355	18028470	7	0	0	1	8	1	0.125	0
ENSMUSG00000028327	4	1	45098239	45098459	45100468	45100722	1	0	0	7	8	1	0.125	0
ENSMUSG00000011254	11	-1	45594411	45594343	45594229	45594127	1	0	1	14	16	0.68313	0.125	0
ENSMUSG00000025751	7	1	62721742	62721817	62724842	62724978	7	0	0	1	8	1	0.125	0
ENSMUSG00000037581	1	-1	190698640	190698593	190697534	190697402	7	0	0	1	8	1	0.125	0
ENSMUSG00000025498	7	-1	128955496	128955430	128955252	128955160	14	1	0	1	16	0.68313	0.125	0
ENSMUSG00000031864	8	1	67850322	67850399	67851184	67851261	1	0	0	7	8	1	0.125	0
ENSMUSG00000031791	8	1	71614269	71614453	71615494	71615581	7	0	0	1	8	1	0.125	0
ENSMUSG00000002565	12	-1	35088828	35088651	35088418	35088297	7	0	0	1	8	1	0.125	0
ENSMUSG00000032850	5	-1	115686338	115685869	115682959	115682883	7	0	0	1	8	1	0.125	0
ENSMUSG00000033276	1	1	75081775	75081872	75082320	75082425	7	0	0	1	8	1	0.125	0
ENSMUSG00000025142	11	1	120374732	120374794	120375201	120375253	21	0	2	1	24	0.551677	0.125	0
ENSMUSG00000024780	19	1	28310409	28310531	28311432	28311574	1	0	0	7	8	1	0.125	0
ENSMUSG00000028898	4	1	130961516	130961613	130962904	130962960	0	28	1	3	32	-0.475191	0.125	0
ENSMUSG00000023809	17	-1	7059500	7059375	7053329	7053240	1	0	0	7	8	1	0.125	0
ENSMUSG00000034321	19	-1	41264250	41264162	41262702	41262669	14	0	1	1	16	0.68313	0.125	0
ENSMUSG00000021302	13	-1	13410381	13410340	13408831	13408693	1	0	5	40	46	0.3849	0.130435	0
ENSMUSG00000054612	7	1	124575764	124575900	124593454	124593512	0	20	1	2	23	-0.550482	0.130435	0
ENSMUSG00000001036	11	-1	61178434	61178362	61166119	61166050	1	7	0	53	61	0.33229	0.131148	0
ENSMUSG00000021240	12	-1	79935899	79935781	79935659	79935532	13	0	1	1	15	0.681385	0.133333	0
ENSMUSG00000027333	2	1	131269118	131270194	131271082	131271242	13	1	0	1	15	0.681385	0.133333	0
ENSMUSG00000021668	13	-1	93228746	93228622	93227209	93227043	13	1	0	1	15	0.681385	0.133333	0
ENSMUSG00000022721	16	1	18029715	18029831	18029920	18030016	13	0	1	1	15	0.681385	0.133333	0
ENSMUSG00000061306	11	-1	119799658	119799552	119788150	119787994	13	1	0	1	15	0.681385	0.133333	0
ENSMUSG00000029203	5	1	64208577	64208635	64218414	64218496	78	1	5	1	85	0.260243	0.136975	0
ENSMUSG00000031860	8	1	68899771	68899906	68903506	68903659	10	1	4	3	18	0.395944	0.137255	0
ENSMUSG00000021079	12	-1	66399645	66399510	66399089	66399004	5	0	22	12	39	0.255655	0.140215	0
ENSMUSG00000028689	4	1	115056952	115057019	115058013	115058080	6	0	0	1	7	1	0.142857	0
ENSMUSG00000031906	8	-1	105645671	105645555	105636393	105636321	0	1	6	0	7	-1	0.142857	0
ENSMUSG00000022000	14	1	67069907	67070046	67070643	67070800	6	0	0	1	7	1	0.142857	0
ENSMUSG00000025278	14	1	3718028	3718275	3722373	3722475	6	0	0	1	7	1	0.142857	0
ENSMUSG00000021007	12	1	93273056	93273489	93274393	93274459	6	0	0	1	7	1	0.142857	0
ENSMUSG00000029687	6	-1	47519396	47519301	47518538	47518462	6	0	0	1	7	1	0.142857	0
ENSMUSG00000023348	5	-1	134698343	134698250	134698153	134697984	6	0	0	1	7	1	0.142857	0
ENSMUSG00000002871	6	1	89245734	89245865	89245977	89246109	6	0	0	1	7	1	0.142857	0
ENSMUSG00000022973	16	-1	91398870	91398730	91398630	91398438	6	0	0	1	7	1	0.142857	0
ENSMUSG00000017288	11	-1	75726637	75726496	75714643	75714542	6	0	0	1	7	1	0.142857	0
ENSMUSG00000038736	15	-1	44422765	44422561	44419196	44419052	6	0	0	1	7	1	0.142857	0
ENSMUSG00000046764	6	-1	60497263	60497124	60496772	60496702	1	4	2	0	7	-0.730297	0.142857	0
ENSMUSG00000034683	2	1	79650513	79650547	79653670	79653730	6	0	0	1	7	1	0.142857	0
ENSMUSG00000058548	14	1	16997333	16997414	16997538	16997658	6	0	0	1	7	1	0.142857	0
ENSMUSG00000021668	13	-1	93227209	93227043	93224183	93224151	12	0	1	1	14	0.679366	0.142857	0
ENSMUSG00000020017	10	1	93275102	93275167	93275244	93275409	6	0	0	1	7	1	0.142857	0
ENSMUSG00000058093	13	-1	64603985	64603859	64602521	64602426	6	0	0	1	7	1	0.142857	0
ENSMUSG00000025583	11	1	119492790	119492873	119494040	119494150	6	0	0	1	7	1	0.142857	0
ENSMUSG00000022124	14	-1	95340648	95340300	95337533	95337411	6	0	0	1	7	1	0.142857	0
ENSMUSG00000032497	9	1	111212618	111212710	111218634	111218735	1	0	1	12	14	0.679366	0.142857	0
ENSMUSG00000040761	4	-1	139926312	139926118	139925843	139925685	6	0	0	1	7	1	0.142857	0
ENSMUSG00000033740	1	1	6752574	6752651	6767290	6767362	4	0	1	2	7	0.730297	0.142857	0
ENSMUSG00000029449	5	-1	120649813	120649704	120649623	120649489	6	0	0	1	7	1	0.142857	0
ENSMUSG00000037236	18	1	36017660	36017721	36018518	36018559	60	0	9	1	70	0.294884	0.142857	0
ENSMUSG00000022833	16	1	34577176	34577394	34577508	34577602	6	0	0	1	7	1	0.142857	0
ENSMUSG00000035064	7	1	108186994	108187128	108187263	108187451	6	0	0	1	7	1	0.142857	0
ENSMUSG00000028107	3	-1	95746413	95746289	95745810	95745621	1	0	0	6	7	1	0.142857	0
ENSMUSG00000020166	10	-1	116308010	116307944	116297815	116297668	73	10	7	3	93	0.160373	0.143228	0
ENSMUSG00000037373	5	-1	31717562	31717370	31714965	31714811	52	0	8	1	61	0.310316	0.147541	0
ENSMUSG00000042705	18	1	47409003	47409113	47413083	47413238	35	2	1	1	39	0.369136	0.149798	0
ENSMUSG00000042213	6	1	116674938	116675013	116676052	116676119	7	1	1	2	11	0.541667	0.151515	0
ENSMUSG00000021233	12	1	79622709	79622879	79626398	79626607	11	0	1	1	13	0.677003	0.153846	0
ENSMUSG00000027506	3	-1	8984805	8984779	8976796	8976755	1	1	4	56	62	0.281184	0.156002	0
ENSMUSG00000038482	8	1	13373743	13373809	13381789	13381895	21	0	3	1	25	0.467707	0.16	0
ENSMUSG00000062822	13	1	116436935	116437165	116437728	116437817	21	0	3	1	25	0.467707	0.16	0
ENSMUSG00000021906	14	1	28131386	28131449	28134683	28134789	21	3	0	1	25	0.467707	0.16	0
ENSMUSG00000025911	1	1	9619360	9619446	9620516	9620556	0	1	26	4	31	-0.416333	0.16129	0
ENSMUSG00000022708	16	1	43448979	43449036	43454566	43454729	9	5	4	7	25	0.277425	0.162848	0
ENSMUSG00000036053	2	1	53088708	53088833	53090403	53090449	0	2	8	4	14	-0.471405	0.164835	0
ENSMUSG00000036053	2	1	53088708	53088833	53090403	53090496	0	2	8	4	14	-0.471405	0.164835	0
ENSMUSG00000032076	9	1	47923128	47923211	47933811	47933843	3	9	5	4	21	-0.311376	0.165635	0
ENSMUSG00000029922	6	-1	39332735	39332509	39329285	39329071	31	2	1	1	35	0.364326	0.166387	0
ENSMUSG00000027300	2	-1	130349734	130348537	130346479	130346321	5	0	0	1	6	1	0.166667	0
ENSMUSG00000034839	9	1	60937848	60938058	60939410	60939620	0	2	2	0	4	-1	0.166667	0
ENSMUSG00000004947	5	1	133468777	133468850	133471577	133471715	1	0	0	5	6	1	0.166667	0
ENSMUSG00000041879	1	-1	135315715	135315605	135314660	135314598	1	7	0	40	48	0.326164	0.166667	0
ENSMUSG00000028012	3	-1	130351820	130351630	130349263	130349164	10	1	0	1	12	0.6742	0.166667	0
ENSMUSG00000016346	2	-1	180770666	180770543	180769985	180769665	5	0	0	1	6	1	0.166667	0
ENSMUSG00000029822	6	-1	50297870	50297703	50297221	50297098	5	0	0	1	6	1	0.166667	0
ENSMUSG00000024302	18	1	24029085	24029162	24029685	24029777	2	0	0	2	4	1	0.166667	0
ENSMUSG00000030457	7	1	29064524	29064743	29074187	29074286	1	0	0	5	6	1	0.166667	0
ENSMUSG00000038871	6	1	34388822	34389009	34389067	34389482	0	1	5	0	6	-1	0.166667	0
ENSMUSG00000044702	7	-1	109426132	109424738	109422616	109421946	2	0	0	2	4	1	0.166667	0
ENSMUSG00000027624	2	1	156597130	156597216	156598035	156598118	10	1	0	1	12	0.6742	0.166667	0
ENSMUSG00000030638	7	1	69424230	69424333	69425196	69425305	5	0	0	1	6	1	0.166667	0
ENSMUSG00000030562	7	1	74484774	74484843	74489339	74489385	1	0	0	5	6	1	0.166667	0
ENSMUSG00000042439	18	1	66168476	66168657	66173919	66174095	5	0	0	1	6	1	0.166667	0
ENSMUSG00000040860	4	-1	139503431	139503246	139503157	139503074	2	0	0	2	4	1	0.166667	0
ENSMUSG00000033597	17	1	23098015	23098125	23098216	23098317	5	0	0	1	6	1	0.166667	0
ENSMUSG00000017119	11	1	101248317	101248374	101249055	101249160	20	3	0	1	24	0.466252	0.166667	0
ENSMUSG00000051359	15	-1	37648645	37648596	37627444	37627371	5	0	0	1	6	1	0.166667	0
ENSMUSG00000021007	12	1	93248740	93248901	93248974	93249069	0	1	10	1	12	-0.6742	0.166667	0
ENSMUSG00000022124	14	-1	95340648	95340444	95337533	95337411	5	0	0	1	6	1	0.166667	0
ENSMUSG00000021071	12	-1	65531420	65531388	65519380	65519192	1	0	0	5	6	1	0.166667	0
ENSMUSG00000032842	17	-1	44478521	44478365	44477890	44477781	5	0	0	1	6	1	0.166667	0
ENSMUSG00000030178	6	-1	130747259	130747096	130745100	130745011	2	0	0	2	4	1	0.166667	0
ENSMUSG00000032815	8	-1	122762315	122762255	122762178	122762129	5	0	0	1	6	1	0.166667	0
ENSMUSG00000025978	1	-1	55596960	55596777	55593918	55593807	10	0	1	1	12	0.6742	0.166667	0
ENSMUSG00000027480	2	-1	153932819	153932764	153931634	153931568	2	0	0	2	4	1	0.166667	0
ENSMUSG00000046949	13	1	33397777	33397858	33399921	33400013	2	0	0	2	4	1	0.166667	0
ENSMUSG00000041375	7	-1	7956612	7956477	7956278	7956185	2	0	0	2	4	1	0.166667	0
ENSMUSG00000030852	7	1	118276943	118277083	118277926	118278015	1	0	0	5	6	1	0.166667	0
ENSMUSG00000024993	19	1	60222135	60222242	60223932	60224026	5	0	0	1	6	1	0.166667	0
ENSMUSG00000031441	8	1	12877971	12878055	12880090	12880193	0	5	2	2	9	-0.597614	0.166667	0
ENSMUSG00000038871	6	1	34388822	34389009	34389067	34389214	0	1	5	0	6	-1	0.166667	0
ENSMUSG00000046311	11	1	48853962	48854057	48854294	48854393	0	2	2	0	4	-1	0.166667	0
ENSMUSG00000038187	7	-1	100635847	100635783	100622780	100622656	1	0	0	5	6	1	0.166667	0
ENSMUSG00000022139	14	1	112740625	112740660	112741991	112742085	5	0	25	12	42	0.232495	0.167522	0
ENSMUSG00000059474	11	1	93558145	93558196	93562462	93562511	4	2	1	4	11	0.466667	0.175325	0
ENSMUSG00000015001	15	-1	66156214	66156164	66155697	66155650	3	2	0	3	8	0.6	0.178571	0
ENSMUSG00000045349	4	1	136707397	136707474	136707616	136707743	4	2	41	5	52	-0.210272	0.179834	0
ENSMUSG00000045349	4	1	136707397	136707474	136707616	136707721	4	2	41	5	52	-0.210272	0.179834	0
ENSMUSG00000022378	15	-1	64217778	64217696	64216793	64216711	1	1	28	2	32	-0.359864	0.181452	0
ENSMUSG00000026860	2	-1	30308640	30308578	30307127	30307104	9	0	1	1	11	0.67082	0.181818	0
ENSMUSG00000028012	3	-1	130349263	130349164	130348675	130348522	9	0	1	1	11	0.67082	0.181818	0
ENSMUSG00000045100	6	1	94941306	94941350	94957384	94957453	9	0	1	1	11	0.67082	0.181818	0
ENSMUSG00000021495	13	-1	54661571	54661511	54653216	54652974	9	0	1	1	11	0.67082	0.181818	0
ENSMUSG00000058240	16	-1	92159715	92159617	92158656	92158538	9	0	1	1	11	0.67082	0.181818	0
ENSMUSG00000052384	16	-1	32029878	32029734	32028783	32028719	1	1	0	9	11	0.67082	0.181818	0
ENSMUSG00000050141	4	-1	42118632	42118587	42118192	42118129	9	1	0	1	11	0.67082	0.181818	0
ENSMUSG00000021495	13	-1	54661566	54661511	54653216	54652974	9	0	1	1	11	0.67082	0.181818	0
ENSMUSG00000041939	5	1	111868168	111868284	111871173	111871326	9	1	0	1	11	0.67082	0.181818	0
ENSMUSG00000024921	19	1	26025608	26025703	26026878	26026912	2	12	0	18	32	0.29277	0.183468	0
ENSMUSG00000032479	9	1	110055201	110055314	110056788	110056880	5	0	12	6	23	0.313112	0.183898	0
ENSMUSG00000028898	4	1	130961516	130961613	130964037	130964136	27	1	2	1	31	0.358168	0.187097	0
ENSMUSG00000036826	7	1	19541465	19541598	19541694	19541789	13	2	0	1	16	0.537484	0.1875	0
ENSMUSG00000028587	4	1	106934317	106934422	106936294	106936418	26	5	0	1	32	0.373878	0.1875	0
ENSMUSG00000064215	12	1	98115630	98115749	98116457	98116591	49	36	0	2	87	0.174185	0.187918	0
ENSMUSG00000025968	1	-1	63568235	63568184	63564804	63564701	1	0	19	86	106	0.202367	0.188679	0
ENSMUSG00000031753	8	1	110188147	110188280	110190873	110190991	17	3	0	1	21	0.460977	0.190476	0
ENSMUSG00000039463	2	1	167508619	167508720	167509615	167509649	17	3	0	1	21	0.460977	0.190476	0
ENSMUSG00000041488	19	-1	11042199	11042100	11040447	11040402	4	21	1	0	26	-0.409878	0.192308	0
ENSMUSG00000033436	X	-1	124814887	124814783	124814675	124814616	37	8	0	1	46	0.302255	0.195652	0
ENSMUSG00000063052	3	1	158658368	158658441	158660343	158660472	37	0	8	1	46	0.302255	0.195652	0
ENSMUSG00000021115	12	1	100793392	100793463	100795441	100795500	3	0	5	5	13	0.433013	0.195804	0
ENSMUSG00000023088	16	1	14189984	14190151	14190906	14191089	4	0	0	1	5	1	0.2	0
ENSMUSG00000032076	9	1	47923128	47923185	47933812	47933843	1	0	0	4	5	1	0.2	0
ENSMUSG00000025165	11	-1	120740217	120740164	120739975	120739813	8	0	1	1	10	0.666667	0.2	0
ENSMUSG00000023809	17	-1	7092952	7092873	7090704	7090598	3	1	0	2	6	0.707107	0.2	0
ENSMUSG00000037098	17	-1	24622383	24622290	24610167	24610076	4	0	0	1	5	1	0.2	0
ENSMUSG00000031626	8	1	44867000	44867026	44867297	44867421	4	0	0	1	5	1	0.2	0
ENSMUSG00000045962	6	-1	120349763	120349632	120348830	120348546	2	0	1	3	6	0.707107	0.2	0
ENSMUSG00000033102	13	-1	62540325	62540240	62536190	62536074	0	1	4	0	5	-1	0.2	0
ENSMUSG00000035348	4	1	98074765	98074900	98076601	98076686	4	0	0	1	5	1	0.2	0
ENSMUSG00000039205	2	1	32324242	32324357	32325826	32325897	8	1	0	1	10	0.666667	0.2	0
ENSMUSG00000022973	16	-1	91398630	91398438	91398201	91398043	4	0	0	1	5	1	0.2	0
ENSMUSG00000027306	2	1	119411913	119412081	119415296	119415394	4	0	0	1	5	1	0.2	0
ENSMUSG00000001943	9	1	37556238	37556396	37557266	37557385	4	0	0	1	5	1	0.2	0
ENSMUSG00000022094	14	-1	62092237	62092068	62090174	62090005	0	1	4	0	5	-1	0.2	0
ENSMUSG00000038538	6	1	38429033	38429264	38429532	38429621	4	0	0	1	5	1	0.2	0
ENSMUSG00000042364	13	-1	110560214	110559959	110559850	110559769	1	0	0	4	5	1	0.2	0
ENSMUSG00000038533	2	1	154579166	154579347	154581058	154581311	4	0	0	1	5	1	0.2	0
ENSMUSG00000024456	18	-1	38354429	38354327	38349572	38349546	1	0	0	4	5	1	0.2	0
ENSMUSG00000047295	15	1	92273038	92273124	92276125	92276295	1	0	1	8	10	0.666667	0.2	0
ENSMUSG00000037738	8	-1	20877344	20877207	20874250	20874166	4	0	0	1	5	1	0.2	0
ENSMUSG00000020598	12	1	39752225	39752350	39753393	39753545	2	0	1	3	6	0.707107	0.2	0
ENSMUSG00000040351	5	-1	3761782	3761600	3753144	3753027	4	0	0	1	5	1	0.2	0
ENSMUSG00000029095	5	1	34295014	34295067	34301599	34301718	0	8	1	1	10	-0.666667	0.2	0
ENSMUSG00000020160	11	-1	18906958	18906812	18883949	18883838	4	0	0	1	5	1	0.2	0
ENSMUSG00000033192	8	1	92256766	92256863	92258940	92259113	1	0	0	4	5	1	0.2	0
ENSMUSG00000028078	3	-1	87277980	87277938	87277840	87277662	1	0	0	4	5	1	0.2	0
ENSMUSG00000026199	1	1	75637986	75638092	75638649	75638751	16	0	3	1	20	0.458831	0.2	0
ENSMUSG00000041362	19	-1	58393715	58393595	58388958	58388766	4	0	0	1	5	1	0.2	0
ENSMUSG00000044716	5	1	33509449	33509679	33511565	33511765	4	0	0	1	5	1	0.2	0
ENSMUSG00000045962	6	-1	120350093	120349632	120348830	120348546	2	0	1	3	6	0.707107	0.2	0
ENSMUSG00000043015	1	1	53016360	53016453	53017209	53017277	3	1	0	2	6	0.707107	0.2	0
ENSMUSG00000045098	19	1	3570690	3570749	3571226	3571322	1	4	0	20	25	0.408248	0.2	0
ENSMUSG00000026930	2	1	26300427	26300606	26304624	26304780	4	0	0	1	5	1	0.2	0
ENSMUSG00000031901	8	1	105356269	105356334	105356471	105356541	4	0	0	1	5	1	0.2	0
ENSMUSG00000054708	10	1	81548145	81548275	81548350	81548438	4	0	0	1	5	1	0.2	0
ENSMUSG00000012126	4	1	132579692	132579795	132580833	132580906	4	0	0	1	5	1	0.2	0
ENSMUSG00000028073	3	-1	88253309	88253240	88251413	88251252	22	4	12	0	38	-0.233021	0.202533	0
ENSMUSG00000025373	10	1	128558963	128559083	128562079	128562350	0	1	27	6	34	-0.341882	0.205882	0
ENSMUSG00000039958	6	1	149289573	149289682	149291001	149291409	9	0	6	2	17	0.387298	0.205882	0
ENSMUSG00000027202	2	1	124915146	124915241	124915696	124915791	0	4	3	4	11	-0.46291	0.212121	0
ENSMUSG00000034269	6	1	113621725	113621949	113625232	113625424	3	4	0	4	11	0.46291	0.212121	0
ENSMUSG00000042097	6	1	118255049	118255228	118257872	118257927	11	0	8	2	21	0.340279	0.214286	0
ENSMUSG00000017843	12	1	105321158	105321274	105324514	105324581	1	2	0	11	14	0.531085	0.214286	0
ENSMUSG00000038457	8	1	13457838	13457980	13460687	13460749	4	2	0	2	8	0.57735	0.214286	0
ENSMUSG00000049580	7	-1	85586149	85586040	85580298	85580159	4	2	0	2	8	0.57735	0.214286	0
ENSMUSG00000019813	10	-1	41705293	41705159	41684497	41684431	1	0	2	11	14	0.531085	0.214286	0
ENSMUSG00000022842	16	1	20403045	20403131	20403474	20403603	11	0	2	1	14	0.531085	0.214286	0
ENSMUSG00000045962	6	-1	120346533	120346360	120342447	120342274	0	2	4	2	8	-0.57735	0.214286	0
ENSMUSG00000021709	13	-1	100588405	100588289	100585308	100585102	11	0	2	1	14	0.531085	0.214286	0
ENSMUSG00000052688	1	1	131569232	131569447	131576412	131576537	10	3	1	2	16	0.367058	0.214286	0
ENSMUSG00000021870	14	-1	22480096	22480046	22479602	22479552	5	4	2	6	17	0.30989	0.217812	0
ENSMUSG00000022681	16	1	13570009	13570111	13570186	13570251	21	0	17	2	40	0.241188	0.219231	0
ENSMUSG00000024845	19	1	3916230	3916306	3919501	3919545	23	19	0	2	44	0.228373	0.221987	0
ENSMUSG00000025006	19	-1	39680747	39680664	39677058	39676993	1	1	0	7	9	0.661438	0.222222	0
ENSMUSG00000029636	5	1	143786025	143786200	143790711	143790880	0	7	1	1	9	-0.661438	0.222222	0
ENSMUSG00000020866	11	-1	94086197	94086054	94084347	94084213	1	0	1	7	9	0.661438	0.222222	0
ENSMUSG00000000881	X	1	92213441	92213486	92215081	92215122	1	1	7	0	9	-0.661438	0.222222	0
ENSMUSG00000027333	2	1	131269435	131269669	131270078	131270194	1	0	1	7	9	0.661438	0.222222	0
ENSMUSG00000031387	X	-1	65488646	65488571	65488464	65488389	24	0	6	1	31	0.338062	0.225806	0
ENSMUSG00000038777	3	1	95156971	95157019	95157483	95157627	2	4	0	6	12	0.447214	0.227273	0
ENSMUSG00000018761	11	-1	69270577	69270492	69270399	69270281	78	1	10	1	90	0.173877	0.230712	0
ENSMUSG00000018761	11	-1	69270612	69270492	69270399	69270281	78	1	10	1	90	0.173877	0.230712	0
ENSMUSG00000039345	16	1	8165668	8166030	8169828	8169868	13	3	0	1	17	0.450694	0.235294	0
ENSMUSG00000021302	13	-1	13408827	13408693	13407262	13407170	13	0	36	5	54	0.179873	0.236963	0
ENSMUSG00000021302	13	-1	13408831	13408693	13407262	13407170	13	0	36	5	54	0.179873	0.236963	0
ENSMUSG00000021302	13	-1	13408824	13408693	13407262	13407170	13	0	36	5	54	0.179873	0.236963	0
ENSMUSG00000031626	8	1	44904493	44904651	44905234	44905317	1	4	0	16	21	0.4	0.238095	0
ENSMUSG00000000766	10	-1	3374878	3374759	3367460	3367372	3	0	3	3	9	0.5	0.238095	0
ENSMUSG00000014791	8	1	104619383	104619455	104619646	104619696	20	2	1	1	24	0.341882	0.23913	0
ENSMUSG00000052960	3	-1	108275027	108274896	108274691	108274624	1	8	3	5	17	-0.310517	0.241176	0
ENSMUSG00000062729	1	-1	171351503	171351372	171351233	171351101	13	1	1	1	16	0.428571	0.241667	0
ENSMUSG00000062729	1	-1	171351487	171351372	171351233	171351101	13	1	1	1	16	0.428571	0.241667	0
ENSMUSG00000035642	7	-1	84801892	84801789	84791501	84791352	40	0	12	1	53	0.243252	0.245283	0
ENSMUSG00000032745	13	-1	108380864	108380805	108376315	108376230	0	42	2	40	84	-0.156174	0.246988	0
ENSMUSG00000027333	2	1	131270078	131270194	131271082	131271242	13	1	5	2	21	0.288675	0.247368	0
ENSMUSG00000027333	2	1	131269435	131270194	131271082	131271242	13	1	5	2	21	0.288675	0.247368	0
ENSMUSG00000032478	9	1	109821702	109821741	109822153	109822313	3	0	0	1	4	1	0.25	0
ENSMUSG00000053091	7	1	53736779	53736831	53738002	53738101	1	0	6	21	28	0.333333	0.25	0
ENSMUSG00000027403	2	1	129885452	129885694	129886399	129886517	3	0	0	1	4	1	0.25	0
ENSMUSG00000064036	18	1	74399844	74400026	74403303	74403458	3	0	0	1	4	1	0.25	0
ENSMUSG00000028383	4	1	58861336	58861435	58862505	58862609	1	0	0	3	4	1	0.25	0
ENSMUSG00000026727	2	-1	13192900	13192850	13175530	13175410	3	0	0	1	4	1	0.25	0
ENSMUSG00000062464	17	1	31309305	31309432	31312021	31312142	3	0	0	1	4	1	0.25	0
ENSMUSG00000040899	17	1	7644815	7644868	7646116	7646206	1	0	0	3	4	1	0.25	0
ENSMUSG00000059439	11	1	85415665	85415730	85423687	85423777	3	0	0	1	4	1	0.25	0
ENSMUSG00000059475	9	-1	20408764	20408657	20401216	20401070	3	0	0	1	4	1	0.25	0
ENSMUSG00000024663	19	1	9132825	9132891	9133538	9134163	3	0	0	1	4	1	0.25	0
ENSMUSG00000028601	4	1	106517730	106517816	106518392	106518613	1	0	0	3	4	1	0.25	0
ENSMUSG00000022000	14	1	67070643	67070800	67076879	67077076	3	0	0	1	4	1	0.25	0
ENSMUSG00000043039	1	1	60031589	60031739	60032302	60032416	3	0	0	1	4	1	0.25	0
ENSMUSG00000037234	8	-1	24827026	24826939	24822961	24822927	3	0	0	1	4	1	0.25	0
ENSMUSG00000037336	12	-1	4758232	4758109	4757784	4757706	3	0	0	1	4	1	0.25	0
ENSMUSG00000027168	2	1	105577619	105577795	105578531	105578675	1	0	0	3	4	1	0.25	0
ENSMUSG00000000766	10	-1	3498159	3497858	3374878	3374759	1	0	1	6	8	0.654654	0.25	0
ENSMUSG00000022957	16	1	92369723	92369935	92371194	92371315	3	0	0	1	4	1	0.25	0
ENSMUSG00000043541	6	-1	145363019	145362928	145360570	145360469	3	0	0	1	4	1	0.25	0
ENSMUSG00000037336	12	-1	4758246	4758109	4757784	4757706	3	0	0	1	4	1	0.25	0
ENSMUSG00000063952	17	1	27422101	27422198	27425071	27425168	9	2	0	1	12	0.522233	0.25	0
ENSMUSG00000027215	2	-1	93331463	93331389	93327887	93327854	1	0	0	3	4	1	0.25	0
ENSMUSG00000048445	11	-1	120553887	120553806	120553184	120553142	1	0	0	3	4	1	0.25	0
ENSMUSG00000030325	6	-1	129476470	129476316	129475991	129475876	1	0	0	3	4	1	0.25	0
ENSMUSG00000030231	6	1	140669788	140669907	140670641	140670694	1	0	1	6	8	0.654654	0.25	0
ENSMUSG00000024283	18	1	8122402	8122538	8127938	8128183	0	1	3	0	4	-1	0.25	0
ENSMUSG00000042520	3	-1	90460521	90460462	90460022	90459981	0	15	1	4	20	-0.39736	0.25	0
ENSMUSG00000001144	1	-1	36854680	36854582	36854494	36854396	3	0	0	1	4	1	0.25	0
ENSMUSG00000054199	3	1	89371752	89371950	89450751	89450949	0	3	1	0	4	-1	0.25	0
ENSMUSG00000020817	11	1	70531733	70531837	70533408	70533524	15	0	4	1	20	0.39736	0.25	0
ENSMUSG00000035275	4	1	99415792	99415865	99440086	99440135	1	0	0	3	4	1	0.25	0
ENSMUSG00000025894	9	-1	4231467	4231231	4225762	4225642	3	0	0	1	4	1	0.25	0
ENSMUSG00000059475	9	-1	20408752	20408657	20401216	20401070	3	0	0	1	4	1	0.25	0
ENSMUSG00000030824	7	-1	32903222	32903084	32900723	32900620	3	0	0	1	4	1	0.25	0
ENSMUSG00000014402	7	-1	34315712	34315586	34312115	34312057	0	3	1	0	4	-1	0.25	0
ENSMUSG00000022770	16	1	31713315	31713414	31714117	31714150	0	3	1	0	4	-1	0.25	0
ENSMUSG00000022498	16	-1	10811417	10811288	10799152	10799059	3	0	0	1	4	1	0.25	0
ENSMUSG00000031948	8	-1	111345943	111345895	111343595	111343430	0	3	1	0	4	-1	0.25	0
ENSMUSG00000050312	16	-1	63043251	63043142	63033737	63033642	3	0	0	1	4	1	0.25	0
ENSMUSG00000041225	18	-1	6322052	6321298	6282288	6282213	0	12	1	3	16	-0.447214	0.25	0
ENSMUSG00000022770	16	1	31713318	31713414	31714117	31714150	0	3	1	0	4	-1	0.25	0
ENSMUSG00000029122	5	-1	35784051	35783940	35777955	35777844	0	3	1	0	4	-1	0.25	0
ENSMUSG00000033032	18	-1	62274739	62274628	62271672	62271574	3	0	0	1	4	1	0.25	0
ENSMUSG00000039671	2	-1	165909352	165909220	165909034	165908857	3	0	0	1	4	1	0.25	0
ENSMUSG00000008658	16	1	7049654	7049693	7055590	7055632	0	3	1	0	4	-1	0.25	0
ENSMUSG00000018841	11	-1	82495193	82495103	82495003	82494933	9	2	0	1	12	0.522233	0.25	0
ENSMUSG00000042046	1	1	132298741	132298830	132307196	132307338	1	0	0	3	4	1	0.25	0
ENSMUSG00000026464	1	-1	133543026	133542973	133541660	133541601	65	0	21	1	87	0.185352	0.252874	0
ENSMUSG00000026289	1	1	87682129	87682185	87682397	87682444	3	5	0	4	12	0.408248	0.254545	0
ENSMUSG00000026813	2	1	32568033	32568087	32569217	32569307	18	1	2	1	22	0.335083	0.25974	0
ENSMUSG00000027674	3	-1	32863752	32863681	32808016	32807912	2	4	3	1	10	-0.408248	0.261905	0
ENSMUSG00000031229	X	-1	97316010	97315826	97304349	97304237	2	0	6	7	15	0.3669	0.266667	0
ENSMUSG00000042615	12	1	78953521	78953768	78956795	78956912	1	0	10	30	41	0.261116	0.268293	0
ENSMUSG00000032059	9	1	50943854	50943924	50948749	50948837	8	0	2	1	11	0.516398	0.272727	0
ENSMUSG00000059475	9	-1	20408764	20408657	20401191	20401070	16	0	5	1	22	0.356348	0.272727	0
ENSMUSG00000037032	7	-1	93095315	93095232	93095097	93095058	2	8	3	35	48	0.160934	0.275776	0
ENSMUSG00000000827	2	1	181190023	181190171	181190994	181191053	60	22	0	1	83	0.178363	0.277108	0
ENSMUSG00000049580	7	-1	85586840	85586703	85586149	85586040	4	0	3	2	9	0.478091	0.277778	0
ENSMUSG00000024426	17	-1	34415941	34415873	34414203	34414121	4	14	2	18	38	0.16736	0.279396	0
ENSMUSG00000051705	9	-1	59958707	59958598	59948368	59948276	3	1	4	6	14	0.316228	0.27972	0
ENSMUSG00000031342	X	1	156466230	156466349	156479693	156479839	1	13	1	77	92	0.144355	0.282609	0
ENSMUSG00000021470	13	1	62168388	62168581	62174685	62174831	10	3	0	1	14	0.438529	0.285714	0
ENSMUSG00000027333	2	1	131269118	131269291	131271082	131271242	5	1	0	1	7	0.645497	0.285714	0
ENSMUSG00000022475	15	-1	98260004	98259897	98259018	98258963	5	0	1	1	7	0.645497	0.285714	0
ENSMUSG00000025498	7	-1	128955720	128955662	128955496	128955430	5	0	1	1	7	0.645497	0.285714	0
ENSMUSG00000021079	12	-1	66401000	66400903	66399645	66399510	1	2	3	32	38	0.217575	0.290659	0
ENSMUSG00000041264	5	1	146520548	146520724	146522771	146522897	2	1	15	29	47	0.165728	0.293555	0
ENSMUSG00000041264	5	1	146520548	146520724	146522771	146522939	2	1	15	29	47	0.165728	0.293555	0
ENSMUSG00000052584	14	-1	68311853	68311781	68301853	68301705	4	6	0	3	13	0.365148	0.293706	0
ENSMUSG00000035642	7	-1	84791501	84791352	84784427	84784332	33	13	0	1	47	0.226367	0.297872	0
ENSMUSG00000039540	18	1	6833079	6833137	6833567	6833666	2	1	0	2	5	0.666667	0.3	0
ENSMUSG00000035394	18	1	74811161	74811392	74821578	74821771	2	1	0	2	5	0.666667	0.3	0
ENSMUSG00000022789	16	-1	16092436	16092359	16092072	16092040	1	0	2	7	10	0.509175	0.3	0
ENSMUSG00000035268	2	1	163722499	163722584	163766835	163766904	2	0	1	2	5	0.666667	0.3	0
ENSMUSG00000006344	10	1	75475090	75475362	75475421	75475578	0	2	2	1	5	-0.666667	0.3	0
ENSMUSG00000026813	2	1	32568033	32568216	32569217	32569307	7	0	2	1	10	0.509175	0.3	0
ENSMUSG00000037104	17	1	85718760	85718820	85719074	85719230	1	2	0	7	10	0.509175	0.3	0
ENSMUSG00000006344	10	1	75475303	75475362	75475421	75475578	0	2	2	1	5	-0.666667	0.3	0
ENSMUSG00000023809	17	-1	7086413	7086271	6942144	6942065	0	2	2	1	5	-0.666667	0.3	0
ENSMUSG00000020786	11	-1	116015434	116015324	116011507	116011467	2	7	1	0	10	-0.509175	0.3	0
ENSMUSG00000027333	2	1	131269118	131269291	131269435	131270194	16	6	0	1	23	0.322329	0.304348	0
ENSMUSG00000062797	7	-1	77109921	77109684	77097557	77097406	29	3	15	0	47	-0.178774	0.30589	0
ENSMUSG00000031284	X	1	133603401	133603463	133605017	133605061	1	0	3	9	13	0.433013	0.307692	0
ENSMUSG00000020728	11	1	108423703	108423765	108428795	108428944	9	0	3	1	13	0.433013	0.307692	0
ENSMUSG00000021495	13	-1	54647398	54647215	54646348	54646109	9	3	0	1	13	0.433013	0.307692	0
ENSMUSG00000022661	16	-1	45355701	45355620	45352693	45352367	36	0	15	1	52	0.210042	0.307692	0
ENSMUSG00000038506	8	-1	13278167	13278085	13275743	13275647	2	2	2	8	14	0.3	0.310689	0
ENSMUSG00000064215	12	1	98116517	98116591	98116743	98116772	36	1	35	3	75	0.115524	0.317534	0
ENSMUSG00000064215	12	1	98116457	98116591	98116743	98116772	36	1	35	3	75	0.115524	0.317534	0
ENSMUSG00000032712	6	1	149470627	149470700	149477371	149477439	2	5	0	5	12	0.377964	0.318182	0
ENSMUSG00000035335	17	-1	33448294	33448254	33447216	33447067	22	11	3	0	36	-0.2	0.322129	0
ENSMUSG00000029267	5	1	105510893	105511094	105515038	105515185	2	5	3	20	30	0.176227	0.328912	0
ENSMUSG00000031697	8	1	84581520	84581649	84583207	84583370	35	5	6	2	48	0.131991	0.32974	0
ENSMUSG00000030527	7	-1	67687404	67687355	67681968	67681751	2	0	0	1	3	1	0.333333	0
ENSMUSG00000064036	18	1	74398538	74398684	74399844	74400026	2	0	0	1	3	1	0.333333	0
ENSMUSG00000016262	1	-1	192748762	192748587	192748488	192748341	1	0	0	2	3	1	0.333333	0
ENSMUSG00000035513	2	-1	29160970	29160896	29158937	29158836	4	0	1	1	6	0.632456	0.333333	0
ENSMUSG00000039540	18	1	6833079	6833137	6835936	6836144	0	1	2	0	3	-1	0.333333	0
ENSMUSG00000035845	15	-1	89200347	89200244	89199708	89199485	2	0	0	1	3	1	0.333333	0
ENSMUSG00000041133	X	1	141910197	141910385	141910490	141910602	2	0	0	1	3	1	0.333333	0
ENSMUSG00000037426	5	1	31392772	31392837	31397948	31397992	0	2	1	0	3	-1	0.333333	0
ENSMUSG00000061589	10	1	80674487	80674561	80676929	80676992	2	0	0	1	3	1	0.333333	0
ENSMUSG00000019777	10	1	36863178	36863286	36863755	36863881	1	0	0	2	3	1	0.333333	0
ENSMUSG00000029651	5	1	145622894	145622967	145626043	145626141	2	0	0	1	3	1	0.333333	0
ENSMUSG00000023809	17	-1	6898505	6898344	6896048	6895972	2	0	0	1	3	1	0.333333	0
ENSMUSG00000020758	11	1	115651804	115651900	115652070	115652241	2	0	0	1	3	1	0.333333	0
ENSMUSG00000022429	15	-1	79916311	79916239	79913248	79913157	2	0	0	1	3	1	0.333333	0
ENSMUSG00000034164	11	-1	5004422	5004332	5002576	5002512	1	3	0	8	12	0.426401	0.333333	0
ENSMUSG00000032735	18	-1	62338152	62338054	62336034	62335987	2	0	0	1	3	1	0.333333	0
ENSMUSG00000025165	11	-1	120740217	120740164	120739866	120739813	2	0	0	1	3	1	0.333333	0
ENSMUSG00000015749	3	1	95928692	95928841	95932787	95932822	0	2	1	0	3	-1	0.333333	0
ENSMUSG00000016524	1	-1	130809491	130809286	130809167	130809105	2	0	0	1	3	1	0.333333	0
ENSMUSG00000032210	9	1	73278427	73278560	73279084	73279309	2	0	0	1	3	1	0.333333	0
ENSMUSG00000038188	11	1	75136330	75136451	75136546	75136692	2	0	0	1	3	1	0.333333	0
ENSMUSG00000031098	7	1	130142935	130143045	130143147	130143316	1	0	0	2	3	1	0.333333	0
ENSMUSG00000027655	2	1	158912831	158912902	158915060	158915171	4	0	1	1	6	0.632456	0.333333	0
ENSMUSG00000041673	14	1	29047189	29047263	29053884	29053960	1	0	0	2	3	1	0.333333	0
ENSMUSG00000051331	6	-1	119029986	119029903	119029289	119029212	0	1	2	0	3	-1	0.333333	0
ENSMUSG00000051331	6	-1	119029986	119029903	119029289	119029206	0	1	2	0	3	-1	0.333333	0
ENSMUSG00000034164	11	-1	5011418	5011265	5004422	5004332	0	1	4	1	6	-0.632456	0.333333	0
ENSMUSG00000033502	3	-1	116712457	116712378	116696868	116696802	2	0	0	1	3	1	0.333333	0
ENSMUSG00000063506	14	1	29407171	29407251	29408004	29408077	1	0	0	2	3	1	0.333333	0
ENSMUSG00000028035	3	-1	152802570	152802508	152788724	152788674	1	0	0	2	3	1	0.333333	0
ENSMUSG00000040473	5	-1	5628258	5628184	5625934	5625886	0	1	2	0	3	-1	0.333333	0
ENSMUSG00000057101	7	1	12833194	12833268	12836826	12836941	2	0	0	1	3	1	0.333333	0
ENSMUSG00000007476	2	1	30237026	30237081	30237646	30237667	2	0	0	1	3	1	0.333333	0
ENSMUSG00000041617	16	1	17425717	17425882	17426652	17426835	1	0	0	2	3	1	0.333333	0
ENSMUSG00000064331	15	1	82472227	82472348	82474086	82474169	0	2	1	0	3	-1	0.333333	0
ENSMUSG00000020279	11	-1	32090308	32090197	32090108	32089930	2	0	0	1	3	1	0.333333	0
ENSMUSG00000006024	7	1	7789346	7789392	7789879	7789951	1	0	0	2	3	1	0.333333	0
ENSMUSG00000045962	6	-1	120338095	120338012	120335641	120335581	1	0	0	2	3	1	0.333333	0
ENSMUSG00000038732	13	1	29574218	29574352	29575391	29575469	1	0	0	2	3	1	0.333333	0
ENSMUSG00000028438	4	-1	41491911	41491840	41489059	41488950	2	0	0	1	3	1	0.333333	0
ENSMUSG00000035765	18	1	75611378	75611503	75613540	75613682	2	0	0	1	3	1	0.333333	0
ENSMUSG00000024357	18	-1	35841617	35841495	35841391	35841294	1	0	0	2	3	1	0.333333	0
ENSMUSG00000022553	15	1	76677468	76677587	76677815	76677847	0	2	1	0	3	-1	0.333333	0
ENSMUSG00000028739	4	1	137885330	137885546	137887405	137887468	2	0	0	1	3	1	0.333333	0
ENSMUSG00000023809	17	-1	7051614	7051456	6900621	6900463	0	2	1	0	3	-1	0.333333	0
ENSMUSG00000027411	2	1	130187806	130187853	130188069	130188124	0	2	1	0	3	-1	0.333333	0
ENSMUSG00000045962	6	-1	120346161	120346104	120341905	120341783	1	0	0	2	3	1	0.333333	0
ENSMUSG00000021775	14	-1	14886581	14886493	14883319	14883175	2	0	0	1	3	1	0.333333	0
ENSMUSG00000022441	15	-1	84410157	84410051	84399928	84399783	2	0	0	1	3	1	0.333333	0
ENSMUSG00000051359	15	-1	37724738	37724684	37648645	37648596	4	0	1	1	6	0.632456	0.333333	0
ENSMUSG00000034940	11	1	83586914	83587216	83588479	83588516	1	1	0	4	6	0.632456	0.333333	0
ENSMUSG00000052776	5	-1	118376137	118375984	118371390	118371237	0	2	1	0	3	-1	0.333333	0
ENSMUSG00000020758	11	1	115650743	115650947	115651804	115651900	2	0	0	1	3	1	0.333333	0
ENSMUSG00000025751	7	1	62738284	62738337	62741858	62741923	1	0	0	2	3	1	0.333333	0
ENSMUSG00000000766	10	-1	3440281	3440095	3374878	3374759	1	0	2	6	9	0.5	0.333333	0
ENSMUSG00000052406	2	-1	26920439	26920246	26918589	26918501	4	0	1	1	6	0.632456	0.333333	0
ENSMUSG00000022103	14	1	62671702	62672016	62677419	62677502	2	0	0	1	3	1	0.333333	0
ENSMUSG00000031169	X	-1	6492529	6492348	6492268	6492138	2	0	0	1	3	1	0.333333	0
ENSMUSG00000018841	11	-1	82495193	82495118	82495003	82494933	2	0	0	1	3	1	0.333333	0
ENSMUSG00000031697	8	1	84581520	84581650	84583217	84583370	1	0	0	2	3	1	0.333333	0
ENSMUSG00000031098	7	1	130142842	130143045	130143129	130143316	1	0	0	2	3	1	0.333333	0
ENSMUSG00000026201	1	1	75656278	75656398	75656446	75656620	0	1	2	0	3	-1	0.333333	0
ENSMUSG00000032735	18	-1	62341093	62340938	62339461	62339432	2	0	0	1	3	1	0.333333	0
ENSMUSG00000024107	17	-1	87384371	87384297	87381787	87381713	4	1	0	1	6	0.632456	0.333333	0
ENSMUSG00000046240	9	1	37397267	37397366	37398292	37398365	2	0	0	1	3	1	0.333333	0
ENSMUSG00000024485	18	1	36982510	36982578	36982804	36982977	2	0	0	1	3	1	0.333333	0
ENSMUSG00000063889	18	-1	3458725	3458537	3447362	3447327	2	1	2	5	10	0.356348	0.333333	0
ENSMUSG00000022445	15	-1	83150026	83149850	83149666	83149525	2	0	0	1	3	1	0.333333	0
ENSMUSG00000042182	1	-1	34161543	34161366	34147680	34147629	1	0	0	2	3	1	0.333333	0
ENSMUSG00000028715	4	-1	113837308	113837202	113837118	113836928	2	0	0	1	3	1	0.333333	0
ENSMUSG00000037716	9	-1	58289252	58289143	58288067	58287960	2	0	0	1	3	1	0.333333	0
ENSMUSG00000030166	6	1	120302823	120302916	120307742	120307817	1	0	0	2	3	1	0.333333	0
ENSMUSG00000026616	1	-1	195059746	195059573	195059207	195059105	1	0	0	2	3	1	0.333333	0
ENSMUSG00000031736	8	-1	91699258	91699195	91695608	91695474	2	4	0	4	10	0.408248	0.333333	0
ENSMUSG00000042446	4	-1	125277552	125277402	125276952	125276837	6	0	2	1	9	0.5	0.333333	0
ENSMUSG00000020385	11	1	50908508	50908585	50910276	50910334	1	0	15	32	48	0.206284	0.333333	0
ENSMUSG00000063052	3	1	158657221	158657402	158660343	158660472	6	0	2	1	9	0.5	0.333333	0
ENSMUSG00000027166	2	-1	105873852	105873714	105863248	105863180	17	1	3	1	22	0.260875	0.337662	0
ENSMUSG00000031105	X	1	40972247	40972491	40973881	40973925	2	4	1	8	15	0.272166	0.340659	0
ENSMUSG00000022537	16	-1	30413827	30413763	30412698	30412488	0	13	1	6	20	-0.312641	0.35	0
ENSMUSG00000022537	16	-1	30413831	30413763	30412698	30412488	0	13	1	6	20	-0.312641	0.35	0
ENSMUSG00000035642	7	-1	84801892	84801789	84795975	84795888	4	41	0	13	58	0.146285	0.35118	0
ENSMUSG00000030016	6	1	84197921	84197989	84198736	84198819	2	0	3	3	8	0.447214	0.357143	0
ENSMUSG00000038145	9	1	122142496	122142545	122147509	122148204	16	0	8	1	25	0.272166	0.36	0
ENSMUSG00000002608	7	-1	14444651	14444517	14443371	14443226	1	4	7	83	95	0.098277	0.362279	0
ENSMUSG00000028115	3	-1	95245499	95245448	95245043	95244948	4	0	8	3	15	0.301511	0.362637	0
ENSMUSG00000036502	X	-1	30575241	30575173	30573410	30573339	7	0	3	1	11	0.41833	0.363636	0
ENSMUSG00000027168	2	1	105576560	105576690	105577483	105577524	20	29	0	2	51	0.162275	0.364706	0
ENSMUSG00000031508	8	-1	11631429	11631268	11627944	11627833	0	2	6	8	16	-0.29277	0.375	0
ENSMUSG00000043909	2	-1	121010283	121010164	121009424	121009221	10	0	5	1	16	0.333333	0.375	0
ENSMUSG00000021224	12	-1	79148072	79147998	79141260	79141228	10	5	0	1	16	0.333333	0.375	0
ENSMUSG00000040483	11	1	71917222	71917417	71919120	71919208	5	0	2	1	8	0.48795	0.375	0
ENSMUSG00000021668	13	-1	93230056	93229817	93229769	93229707	0	10	1	5	16	-0.333333	0.375	0
ENSMUSG00000039242	13	1	13324680	13324876	13329844	13329939	7	1	1	1	10	0.375	0.377778	0
ENSMUSG00000040123	14	-1	48789299	48789244	48784545	48784484	1	1	1	7	10	0.375	0.377778	0
ENSMUSG00000014602	1	-1	92969082	92969056	92961366	92961343	0	3	11	27	41	-0.170139	0.380863	0
ENSMUSG00000035984	18	-1	35011025	35010820	35009262	35009162	4	5	0	2	11	0.356348	0.381818	0
ENSMUSG00000028797	4	1	127972186	127972277	127972511	127972577	10	0	74	8	92	0.10777	0.382909	0
ENSMUSG00000009995	X	1	65847046	65847098	65847313	65847403	1	14	1	3	19	-0.243544	0.385965	0
ENSMUSG00000038145	9	1	122143231	122143353	122144590	122144679	1	15	0	25	41	0.197642	0.390244	0
ENSMUSG00000052752	17	-1	23112498	23112404	23110728	23110612	46	10	5	0	61	-0.132314	0.394857	0
ENSMUSG00000052752	17	-1	23112495	23112404	23110728	23110612	46	10	5	0	61	-0.132314	0.394857	0
ENSMUSG00000029122	5	-1	35785176	35785032	35784051	35783940	3	1	0	1	5	0.612372	0.4	0
ENSMUSG00000031904	8	1	105493249	105493434	105493634	105493807	1	1	0	3	5	0.612372	0.4	0
ENSMUSG00000063464	16	1	36736562	36736739	36737685	36737779	1	3	1	0	5	-0.612372	0.4	0
ENSMUSG00000015659	17	-1	6021520	6021384	6020019	6019930	3	1	0	1	5	0.612372	0.4	0
ENSMUSG00000032530	9	-1	121639778	121639722	121593662	121593475	0	1	3	1	5	-0.612372	0.4	0
ENSMUSG00000028760	4	1	136536678	136536773	136541318	136541350	3	1	0	1	5	0.612372	0.4	0
ENSMUSG00000000296	10	-1	31127847	31127809	31124914	31124854	1	1	0	3	5	0.612372	0.4	0
ENSMUSG00000005677	1	1	171285575	171285717	171286176	171286306	6	3	0	1	10	0.408248	0.4	0
ENSMUSG00000024050	17	-1	30985453	30985381	30983415	30983137	1	9	0	15	25	0.25	0.4	0
ENSMUSG00000029127	5	-1	36698561	36698319	36697137	36697091	1	0	3	6	10	0.408248	0.4	0
ENSMUSG00000024293	18	-1	10818433	10818331	10810542	10810431	1	1	3	0	5	-0.612372	0.4	0
ENSMUSG00000039653	4	-1	48748216	48747700	48744883	48744681	3	0	1	1	5	0.612372	0.4	0
ENSMUSG00000028438	4	-1	41553840	41553778	41520814	41520670	1	0	1	3	5	0.612372	0.4	0
ENSMUSG00000038777	3	1	95156971	95157019	95157788	95157878	1	3	0	6	10	0.408248	0.4	0
ENSMUSG00000040813	9	-1	106704613	106704565	106701781	106701486	3	1	0	1	5	0.612372	0.4	0
ENSMUSG00000036061	15	-1	103644688	103644548	103641690	103641620	2	0	9	6	17	0.26968	0.404412	0
ENSMUSG00000053046	7	1	129703468	129703562	129705390	129705437	2	1	2	4	9	0.316228	0.404762	0
ENSMUSG00000012296	17	-1	44439027	44438934	44428516	44428387	22	14	0	1	37	0.201843	0.405405	0
ENSMUSG00000057469	12	1	16943742	16943865	16945464	16945529	1	0	8	13	22	0.262265	0.409091	0
ENSMUSG00000021079	12	-1	66401000	66400903	66399089	66399004	2	0	20	12	34	0.184637	0.411765	0
ENSMUSG00000023942	17	-1	43751440	43751340	43750269	43750187	94	1	28	1	124	0.0804986	0.414503	0
ENSMUSG00000000538	11	-1	59851612	59851550	59845497	59845438	2	0	4	3	9	0.377964	0.416667	0
ENSMUSG00000000244	7	1	130721973	130722056	130722351	130722445	3	0	4	2	9	0.377964	0.416667	0
ENSMUSG00000027198	2	-1	93715665	93715594	93714133	93714014	1	3	3	26	33	0.146552	0.419575	0
ENSMUSG00000027333	2	1	131271082	131271242	131273267	131273356	6	16	0	3	25	0.207514	0.421304	0
ENSMUSG00000025899	9	1	3256354	3256426	3259079	3259214	22	1	17	2	42	0.119407	0.427003	0
ENSMUSG00000017713	11	-1	117542816	117542733	117542229	117542141	4	2	0	1	7	0.471405	0.428571	0
ENSMUSG00000027674	3	-1	32865351	32865192	32863752	32863681	1	0	2	4	7	0.471405	0.428571	0
ENSMUSG00000033722	1	-1	155207093	155206937	155205249	155204997	4	0	2	1	7	0.471405	0.428571	0
ENSMUSG00000036768	9	1	122979205	122979302	122983165	122983344	4	0	2	1	7	0.471405	0.428571	0
ENSMUSG00000036644	11	1	49803901	49803951	49807908	49807964	8	0	14	2	24	0.213201	0.434783	0
ENSMUSG00000024426	17	-1	34415941	34415873	34413819	34413748	13	1	18	0	32	-0.203653	0.4375	0
ENSMUSG00000030701	7	-1	87998605	87998566	87994944	87994840	6	17	0	3	26	0.197814	0.438462	0
ENSMUSG00000023206	2	1	11671118	11671210	11674518	11674715	8	5	4	1	18	-0.175412	0.439076	0
ENSMUSG00000052960	3	-1	108275027	108274896	108274263	108274086	5	0	3	1	9	0.395285	0.444444	0
ENSMUSG00000054545	1	1	88016791	88017649	88048323	88049181	0	3	10	31	44	-0.1467	0.451827	0
ENSMUSG00000028797	4	1	127971723	127971941	127972511	127972577	7	0	63	8	78	0.106149	0.453754	0
ENSMUSG00000022515	16	-1	4639904	4639706	4639500	4639379	13	0	10	1	24	0.226679	0.458333	0
ENSMUSG00000024130	17	1	22954230	22954302	22957199	22957400	15	0	12	1	28	0.206725	0.464286	0
ENSMUSG00000020954	12	-1	46861800	46861690	46852195	46852055	1	2	2	12	17	0.190476	0.464706	0
ENSMUSG00000019817	10	1	12802554	12802591	12816634	12816672	4	0	31	7	42	0.145095	0.467792	0
ENSMUSG00000020385	11	1	50906910	50907070	50910276	50910334	14	29	0	2	45	0.144932	0.469697	0
ENSMUSG00000034684	9	-1	107711379	107711287	107711146	107711061	1	8	0	10	19	0.248452	0.473684	0
ENSMUSG00000023809	17	-1	7051614	7051456	6930315	6930245	0	2	2	3	7	-0.4	0.47619	0
ENSMUSG00000031442	8	1	13030246	13030338	13031150	13031224	2	0	3	2	7	0.4	0.47619	0
ENSMUSG00000031442	8	1	13030246	13030329	13031150	13031224	2	0	3	2	7	0.4	0.47619	0
ENSMUSG00000021481	13	1	54206950	54207094	54213800	54213985	2	0	3	2	7	0.4	0.47619	0
ENSMUSG00000062797	7	-1	77109921	77109684	77104387	77104247	2	32	0	15	49	0.137016	0.477041	0
ENSMUSG00000031078	7	-1	132155793	132155683	132154726	132154642	0	23	1	20	44	-0.159595	0.477273	0
ENSMUSG00000014075	16	1	32289304	32289437	32291725	32291794	17	3	5	0	25	-0.184637	0.495652	0
ENSMUSG00000005506	2	1	90848348	90848400	90881724	90881875	1	2	6	26	35	0.102062	0.499465	0
ENSMUSG00000002372	17	1	55021346	55021483	55022122	55022322	2	0	54	23	79	0.103286	0.499838	0
ENSMUSG00000046610	18	1	66237034	66237173	66240248	66240326	1	0	0	1	2	1	0.5	0
ENSMUSG00000032401	9	1	64359899	64359994	64364277	64364331	1	0	0	1	2	1	0.5	0
ENSMUSG00000029179	5	1	51443334	51443600	51443738	51443822	1	0	0	1	2	1	0.5	0
ENSMUSG00000032203	9	-1	73340844	73340772	73340742	73340691	0	1	1	0	2	-1	0.5	0
ENSMUSG00000063681	1	-1	139197134	139196952	139153953	139153785	0	2	1	1	4	-0.57735	0.5	0
ENSMUSG00000025816	2	-1	5830533	5830428	5825854	5825698	1	0	0	1	2	1	0.5	0
ENSMUSG00000039298	4	-1	68707832	68707722	68704400	68704324	1	0	0	1	2	1	0.5	0
ENSMUSG00000031554	8	-1	23551945	23551783	23549819	23549766	1	0	0	1	2	1	0.5	0
ENSMUSG00000020289	11	-1	32151139	32151010	32149520	32149446	7	0	6	1	14	0.27735	0.5	0
ENSMUSG00000037536	14	1	40178734	40178906	40195882	40195991	2	0	1	1	4	0.57735	0.5	0
ENSMUSG00000036810	8	1	87437169	87437280	87437815	87437875	1	0	0	1	2	1	0.5	0
ENSMUSG00000007950	8	-1	70495290	70495182	70494647	70494564	1	0	0	1	2	1	0.5	0
ENSMUSG00000035378	6	-1	101019652	101019599	101018366	101018243	1	0	0	1	2	1	0.5	0
ENSMUSG00000009092	10	1	75764548	75764621	75765210	75765405	1	0	0	1	2	1	0.5	0
ENSMUSG00000044072	11	-1	29650623	29650415	29649130	29648977	0	1	1	0	2	-1	0.5	0
ENSMUSG00000040913	19	-1	44922518	44922433	44919500	44919370	1	0	0	1	2	1	0.5	0
ENSMUSG00000053641	9	1	65074482	65074576	65074926	65075055	1	0	0	1	2	1	0.5	0
ENSMUSG00000038056	5	-1	23703101	23702889	23702209	23702048	1	0	0	1	2	1	0.5	0
ENSMUSG00000003464	1	1	172199943	172200052	172200503	172200632	1	0	0	1	2	1	0.5	0
ENSMUSG00000018761	11	-1	69270577	69270492	69270086	69269976	0	1	1	0	2	-1	0.5	0
ENSMUSG00000020758	11	1	115650205	115650287	115650490	115650591	1	0	0	1	2	1	0.5	0
ENSMUSG00000031791	8	1	71614269	71614453	71615529	71615581	1	0	0	1	2	1	0.5	0
ENSMUSG00000058240	16	-1	92158656	92158536	92157061	92156955	1	0	0	1	2	1	0.5	0
ENSMUSG00000028597	4	-1	106749103	106749039	106748989	106748842	1	0	0	1	2	1	0.5	0
ENSMUSG00000060216	11	1	70045986	70046073	70048098	70048128	1	0	0	1	2	1	0.5	0
ENSMUSG00000020389	11	1	51675686	51675759	51680300	51680359	0	1	2	1	4	-0.57735	0.5	0
ENSMUSG00000033808	2	-1	120156135	120156064	120155555	120155487	0	1	1	0	2	-1	0.5	0
ENSMUSG00000037032	7	-1	93100805	93100749	93100176	93100071	1	0	0	1	2	1	0.5	0
ENSMUSG00000021709	13	-1	100588405	100588289	100585230	100585102	2	0	1	1	4	0.57735	0.5	0
ENSMUSG00000046201	17	1	3221342	3221470	3231463	3231544	0	1	1	0	2	-1	0.5	0
ENSMUSG00000039473	16	1	4762960	4763203	4763436	4763525	4	3	0	1	8	0.377964	0.5	0
ENSMUSG00000029822	6	-1	50296163	50296060	50295835	50295743	3	2	0	1	6	0.447214	0.5	0
ENSMUSG00000028886	4	1	131126326	131126462	131143135	131143220	2	0	1	1	4	0.57735	0.5	0
ENSMUSG00000024581	18	1	63500914	63500998	63501655	63501686	1	0	0	1	2	1	0.5	0
ENSMUSG00000025083	19	-1	56390715	56390662	56379538	56379338	1	1	0	2	4	0.57735	0.5	0
ENSMUSG00000045679	12	-1	17129083	17129014	17127048	17126994	1	0	0	1	2	1	0.5	0
ENSMUSG00000025130	11	-1	120242856	120242667	120239170	120239047	1	0	0	1	2	1	0.5	0
ENSMUSG00000008763	3	-1	100520025	100519931	100516459	100516344	1	0	0	1	2	1	0.5	0
ENSMUSG00000037605	5	1	80558941	80559069	80563866	80563917	1	0	0	1	2	1	0.5	0
ENSMUSG00000052076	12	-1	22117361	22117073	22106474	22106331	1	0	0	1	2	1	0.5	0
ENSMUSG00000042705	18	1	47409003	47409100	47413080	47413238	1	0	0	1	2	1	0.5	0
ENSMUSG00000021947	14	-1	49362701	49362626	49351509	49351387	0	1	1	0	2	-1	0.5	0
ENSMUSG00000035392	2	-1	38003410	38003330	37999196	37999143	1	0	0	1	2	1	0.5	0
ENSMUSG00000052298	11	-1	54396298	54396168	54380289	54379977	2	0	1	1	4	0.57735	0.5	0
ENSMUSG00000014353	2	1	128588171	128588242	128589755	128589826	0	1	1	0	2	-1	0.5	0
ENSMUSG00000027513	2	1	173220343	173220465	173221464	173221519	1	0	0	1	2	1	0.5	0
ENSMUSG00000024793	4	1	150003582	150003636	150004189	150004244	1	0	0	1	2	1	0.5	0
ENSMUSG00000020598	12	1	39746640	39746675	39753393	39753545	1	1	0	2	4	0.57735	0.5	0
ENSMUSG00000057101	7	1	12833194	12833268	12836861	12836941	1	0	0	1	2	1	0.5	0
ENSMUSG00000021668	13	-1	93228746	93228622	93224183	93224151	0	1	1	0	2	-1	0.5	0
ENSMUSG00000020715	11	-1	106094613	106094538	106091192	106091144	1	0	0	1	2	1	0.5	0
ENSMUSG00000061873	9	-1	109752278	109752100	109751804	109751680	1	0	0	1	2	1	0.5	0
ENSMUSG00000022875	16	1	22907387	22907454	22911742	22911846	1	0	0	1	2	1	0.5	0
ENSMUSG00000019790	10	-1	9462966	9462907	9462801	9462754	1	2	0	3	6	0.447214	0.5	0
ENSMUSG00000058454	7	1	131543412	131543576	131546087	131546173	1	0	0	1	2	1	0.5	0
ENSMUSG00000020949	12	-1	60321973	60321866	60318668	60318601	0	1	1	0	2	-1	0.5	0
ENSMUSG00000027513	2	1	173220343	173220406	173220663	173220791	1	0	0	1	2	1	0.5	0
ENSMUSG00000029866	6	-1	41623249	41623101	41622279	41622150	1	0	0	1	2	1	0.5	0
ENSMUSG00000058444	9	-1	63471473	63471444	63454372	63454346	0	1	1	0	2	-1	0.5	0
ENSMUSG00000000827	2	1	181190023	181190175	181190994	181191053	1	0	0	1	2	1	0.5	0
ENSMUSG00000033470	14	-1	64820074	64820018	64807180	64807082	0	1	1	0	2	-1	0.5	0
ENSMUSG00000037994	3	1	135862342	135862411	135863515	135863654	1	0	0	1	2	1	0.5	0
ENSMUSG00000009555	2	-1	32669935	32669764	32669520	32669458	1	0	0	1	2	1	0.5	0
ENSMUSG00000031298	X	1	150425858	150425890	150428688	150428735	1	1	0	2	4	0.57735	0.5	0
ENSMUSG00000025964	1	1	63973684	63973774	63977912	63978002	0	1	2	1	4	-0.57735	0.5	0
ENSMUSG00000026566	1	-1	165622604	165622391	165618637	165618532	1	0	0	1	2	1	0.5	0
ENSMUSG00000041717	1	1	133201114	133201205	133202824	133202887	1	0	0	1	2	1	0.5	0
ENSMUSG00000037818	3	1	40655909	40656016	40656895	40656979	1	0	0	1	2	1	0.5	0
ENSMUSG00000032355	9	-1	77526371	77526306	77526017	77525958	1	0	0	1	2	1	0.5	0
ENSMUSG00000027200	2	1	124409728	124409784	124411227	124411394	4	3	3	4	14	0.142857	0.5	0
ENSMUSG00000005131	9	1	53564414	53564503	53568108	53568200	2	1	0	1	4	0.57735	0.5	0
ENSMUSG00000031355	X	1	159407722	159407811	159411101	159411149	1	0	0	1	2	1	0.5	0
ENSMUSG00000063681	1	-1	139205747	139205608	139197134	139196952	1	2	1	0	4	-0.57735	0.5	0
ENSMUSG00000058351	14	-1	27159828	27159741	27158994	27158941	1	0	0	1	2	1	0.5	0
ENSMUSG00000006728	10	1	127186404	127186539	127186788	127186821	1	0	0	1	2	1	0.5	0
ENSMUSG00000005125	15	-1	67216202	67216082	67214484	67214426	0	1	1	0	2	-1	0.5	0
ENSMUSG00000059857	3	-1	110234933	110234868	110221119	110220985	0	1	1	0	2	-1	0.5	0
ENSMUSG00000028549	4	-1	98132507	98132372	98129037	98128971	1	0	0	1	2	1	0.5	0
ENSMUSG00000047117	13	-1	93163098	93163000	93158042	93157947	1	0	0	1	2	1	0.5	0
ENSMUSG00000052430	3	-1	142635527	142635461	142540370	142540278	0	1	1	0	2	-1	0.5	0
ENSMUSG00000019813	10	-1	41631660	41631574	41626884	41626807	3	0	2	1	6	0.447214	0.5	0
ENSMUSG00000028012	3	-1	130351820	130351630	130348675	130348522	0	1	1	0	2	-1	0.5	0
ENSMUSG00000040943	3	-1	134018292	134018155	134016582	134016091	1	0	0	1	2	1	0.5	0
ENSMUSG00000033228	15	-1	96866864	96866696	96863510	96863434	1	0	0	1	2	1	0.5	0
ENSMUSG00000038056	5	-1	23703101	23702889	23702212	23702048	1	0	0	1	2	1	0.5	0
ENSMUSG00000000127	17	1	62293625	62293799	62308857	62309049	1	0	0	1	2	1	0.5	0
ENSMUSG00000023809	17	-1	7060475	7060345	6930315	6930245	0	1	2	1	4	-0.57735	0.5	0
ENSMUSG00000000916	5	1	132816349	132816523	132816614	132816714	1	0	0	1	2	1	0.5	0
ENSMUSG00000048794	6	-1	90766212	90766107	90758034	90757954	1	0	0	1	2	1	0.5	0
ENSMUSG00000020166	10	-1	116318576	116318454	116297815	116297668	4	1	3	2	10	0.218218	0.5	0
ENSMUSG00000024044	17	1	67712786	67712860	67715638	67715760	1	0	5	6	12	0.301511	0.5	0
ENSMUSG00000032841	2	-1	101666392	101666157	101664989	101664919	1	0	0	1	2	1	0.5	0
ENSMUSG00000020051	10	1	87286169	87286225	87311392	87311453	1	0	0	1	2	1	0.5	0
ENSMUSG00000027938	3	-1	90671175	90671094	90671089	90670941	0	1	1	0	2	-1	0.5	0
ENSMUSG00000033039	15	1	79499277	79499398	79536510	79536602	1	0	0	1	2	1	0.5	0
ENSMUSG00000038535	9	1	72669610	72669655	72677608	72677666	1	3	0	4	8	0.377964	0.5	0
ENSMUSG00000041138	13	-1	19012693	19012549	19011341	19011103	1	0	0	1	2	1	0.5	0
ENSMUSG00000026222	1	1	85563959	85564012	85574851	85574925	2	1	3	0	6	-0.447214	0.5	0
ENSMUSG00000024293	18	-1	10817867	10817668	10810542	10810431	3	2	4	1	10	-0.218218	0.5	0
ENSMUSG00000040123	14	-1	48789562	48789443	48784545	48784484	1	3	0	4	8	0.377964	0.5	0
ENSMUSG00000033318	10	-1	75704517	75704430	75703610	75703439	1	0	0	1	2	1	0.5	0
ENSMUSG00000031774	8	-1	93937253	93937157	93936758	93936622	1	0	0	1	2	1	0.5	0
ENSMUSG00000062991	8	-1	30903147	30903097	30900214	30900164	3	0	2	1	6	0.447214	0.5	0
ENSMUSG00000026442	1	-1	132478333	132478218	132476088	132475884	1	0	0	1	2	1	0.5	0
ENSMUSG00000034028	18	1	89693435	89693506	89693892	89694230	4	3	0	1	8	0.377964	0.5	0
ENSMUSG00000028797	4	1	127971723	127971941	127972186	127972277	0	7	8	73	88	-0.0929622	0.500401	0
ENSMUSG00000020400	11	-1	54592141	54592091	54580621	54580450	1	1	3	9	14	0.193649	0.505495	0
ENSMUSG00000022573	15	-1	76225462	76225391	76221982	76221926	1	108	1	45	155	-0.0508613	0.506829	0
ENSMUSG00000063464	16	1	36736562	36736739	36737682	36737779	6	3	2	0	11	-0.288675	0.509091	0
ENSMUSG00000030273	6	-1	113898482	113898429	113897601	113897377	26	2	11	0	39	-0.145724	0.510121	0
ENSMUSG00000054400	8	1	103617666	103617761	103618360	103618473	4	14	0	3	21	0.19803	0.511278	0
ENSMUSG00000061981	11	1	77665919	77666009	77667341	77667431	4	1	17	2	24	-0.116335	0.521245	0
ENSMUSG00000021709	13	-1	100590713	100590570	100588405	100588289	2	0	9	4	15	0.236525	0.52381	0
ENSMUSG00000045983	16	1	20446292	20446348	20446561	20446654	31	2	8	1	42	0.0804674	0.524739	0
ENSMUSG00000022305	15	-1	39873155	39873099	39853701	39853566	8	0	8	1	17	0.235702	0.529412	0
ENSMUSG00000025165	11	-1	120741025	120740717	120740217	120740164	8	1	3	1	13	0.177667	0.538462	0
ENSMUSG00000038866	1	1	105987739	105987839	105989371	105989454	1	0	6	6	13	0.267261	0.538462	0
ENSMUSG00000031387	X	-1	65488646	65488613	65488464	65488389	6	0	6	1	13	0.267261	0.538462	0
ENSMUSG00000021156	13	-1	9594697	9594653	9591977	9591816	2	0	40	15	57	0.113961	0.539474	0
ENSMUSG00000020385	11	1	50907904	50907970	50910276	50910334	1	1	14	31	47	0.0817913	0.541166	0
ENSMUSG00000020289	11	-1	32154826	32154788	32151139	32151010	2	0	21	8	31	0.154881	0.544086	0
ENSMUSG00000042097	6	1	118255049	118255228	118255475	118255693	1	11	0	10	22	0.199205	0.545455	0
ENSMUSG00000047295	15	1	92267915	92268085	92271038	92271136	0	3	2	7	12	-0.258199	0.545455	0
ENSMUSG00000034164	11	-1	5011418	5011265	5005562	5005478	0	1	5	5	11	-0.288675	0.545455	0
ENSMUSG00000042615	12	1	78953521	78953584	78956795	78956912	1	5	10	30	46	-0.0657952	0.554523	0
ENSMUSG00000031736	8	-1	91695608	91695474	91695422	91695288	0	1	4	4	9	-0.316228	0.555556	0
ENSMUSG00000032411	9	1	96131505	96131626	96134484	96134531	7	8	0	1	16	0.22771	0.5625	0
ENSMUSG00000029507	5	-1	108107183	108107046	108106039	108105986	3	17	0	4	24	0.169031	0.563241	0
ENSMUSG00000027202	2	1	124914518	124914613	124915696	124915791	0	1	3	3	7	-0.353553	0.571429	0
ENSMUSG00000043257	4	-1	132123290	132123168	132119209	132118088	9	4	1	1	15	0.138675	0.571429	0
ENSMUSG00000048251	12	-1	102738666	102738301	102714723	102714508	3	3	0	1	7	0.353553	0.571429	0
ENSMUSG00000031105	X	1	40972247	40972482	40976421	40976468	0	6	1	7	14	-0.240192	0.571429	0
ENSMUSG00000022558	15	1	76757503	76757529	76758405	76758527	3	0	3	1	7	0.353553	0.571429	0
ENSMUSG00000024743	19	1	9520838	9520969	9521866	9522093	1	3	0	3	7	0.353553	0.571429	0
ENSMUSG00000022307	15	1	41807760	41807914	41822963	41823043	0	2	4	11	17	-0.202548	0.573529	0
ENSMUSG00000001120	10	-1	76642393	76642315	76641673	76641614	7	1	3	1	12	0.158114	0.575758	0
ENSMUSG00000001120	10	-1	76642390	76642315	76641673	76641614	7	1	3	1	12	0.158114	0.575758	0
ENSMUSG00000038495	3	1	96103494	96103551	96125014	96125126	2	1	4	4	11	0.149071	0.575758	0
ENSMUSG00000021820	14	-1	17033147	17033115	17031156	17031088	1	1	7	3	12	-0.158114	0.575758	0
ENSMUSG00000054612	7	1	124544352	124544508	124575764	124575900	2	1	14	4	21	-0.0912871	0.578947	0
ENSMUSG00000031422	X	-1	126747056	126746967	126742784	126742708	408	60	4	0	472	-0.0352804	0.579446	0
ENSMUSG00000054099	5	1	8426109	8426199	8428508	8428579	2	0	5	2	9	0.285714	0.583333	0
ENSMUSG00000025278	14	1	3718028	3718275	3721593	3721631	5	6	0	1	12	0.254824	0.583333	0
ENSMUSG00000036167	15	1	93877279	93877335	93880613	93880692	6	0	18	2	26	0.158114	0.584615	0
ENSMUSG00000026924	2	-1	26373760	26373701	26372935	26372858	14	0	19	1	34	0.145644	0.588235	0
ENSMUSG00000028833	4	-1	125123356	125123287	125122397	125122257	23	0	32	1	56	0.112571	0.589286	0
ENSMUSG00000012609	12	1	81344643	81344725	81348342	81348464	3	3	1	2	9	0.158114	0.595238	0
ENSMUSG00000021065	12	1	72577735	72577823	72622636	72622728	1	0	8	6	15	0.218218	0.6	0
ENSMUSG00000039540	18	1	6833567	6833666	6835936	6836144	2	0	2	1	5	0.408248	0.6	0
ENSMUSG00000052384	16	-1	32029878	32029734	32014154	32014034	1	0	5	4	10	0.272166	0.6	0
ENSMUSG00000054612	7	1	124544352	124544508	124588935	124589193	0	1	2	2	5	-0.408248	0.6	0
ENSMUSG00000043850	3	-1	59005521	59005468	58997918	58997739	1	0	2	2	5	0.408248	0.6	0
ENSMUSG00000057068	5	1	91404320	91404421	91405452	91405532	1	0	2	2	5	0.408248	0.6	0
ENSMUSG00000045962	6	-1	120346161	120346104	120342075	120342018	0	1	2	2	5	-0.408248	0.6	0
ENSMUSG00000020271	11	1	32548319	32548475	32603759	32603821	2	3	15	27	47	0.027501	0.60338	0
ENSMUSG00000022747	16	-1	58784579	58784409	58768508	58768342	9	2	3	0	14	-0.213201	0.604396	0
ENSMUSG00000012296	17	-1	44437132	44437004	44428516	44428387	1	0	22	15	38	0.132764	0.605263	0
ENSMUSG00000021280	12	1	106162232	106162324	106163330	106163434	10	3	2	1	16	0.09245	0.607143	0
ENSMUSG00000021280	12	1	106162259	106162324	106163330	106163434	10	3	2	1	16	0.09245	0.607143	0
ENSMUSG00000020486	11	1	87180575	87180693	87184983	87185279	1	1	9	16	27	0.0759257	0.612536	0
ENSMUSG00000028759	4	1	136673567	136673621	136675311	136675508	1	0	38	24	63	0.0996271	0.619048	0
ENSMUSG00000026566	1	-1	165621524	165621392	165618637	165618532	22	13	1	1	37	0.0599467	0.62012	0
ENSMUSG00000023809	17	-1	7051614	7051456	6942144	6942065	0	2	2	6	10	-0.25	0.622222	0
ENSMUSG00000062170	X	1	60330279	60330356	60335303	60335440	2	6	0	2	10	0.25	0.622222	0
ENSMUSG00000027750	3	1	54475050	54475127	54475513	54475596	8	45	0	3	56	0.0971286	0.623954	0
ENSMUSG00000024381	18	1	32883312	32883440	32888759	32888830	1	2	7	9	19	-0.0769322	0.624355	0
ENSMUSG00000062234	5	-1	106067590	106067509	106064929	106064792	1	0	4	3	8	0.29277	0.625	0
ENSMUSG00000039103	3	-1	152847427	152847236	152846753	152846675	3	0	4	1	8	0.29277	0.625	0
ENSMUSG00000021432	13	-1	38396775	38396654	38387199	38387045	9	6	1	0	16	-0.2	0.625	0
ENSMUSG00000033102	13	-1	62540325	62540240	62540159	62540013	0	1	3	4	8	-0.29277	0.625	0
ENSMUSG00000047045	X	1	132573414	132574072	132643163	132643212	3	0	4	1	8	0.29277	0.625	0
ENSMUSG00000029283	5	1	104407877	104407972	104408185	104408343	1	4	0	3	8	0.29277	0.625	0
ENSMUSG00000052337	6	1	72080307	72080411	72080723	72080812	1	4	0	3	8	0.29277	0.625	0
ENSMUSG00000037581	1	-1	190722617	190722525	190698640	190698593	3	0	4	1	8	0.29277	0.625	0
ENSMUSG00000039678	2	1	30095432	30095575	30096696	30096736	18	3	31	5	57	-0.00551083	0.62806	0
ENSMUSG00000038347	17	-1	12413352	12413291	12411068	12410809	0	2	3	10	15	-0.196116	0.628571	0
ENSMUSG00000026743	2	1	18148541	18148591	18157215	18157269	2	0	10	3	15	0.196116	0.628571	0
ENSMUSG00000028797	4	1	127971723	127971849	127972511	127972577	4	0	63	8	75	0.0820179	0.630614	0
ENSMUSG00000017686	11	1	79868418	79868513	79870070	79870192	2	3	5	9	19	0.039123	0.633901	0
ENSMUSG00000026933	2	-1	25915314	25915282	25913996	25913925	0	4	1	6	11	-0.239046	0.636364	0
ENSMUSG00000022246	15	-1	10490252	10490166	10488831	10488745	5	0	8	1	14	0.206725	0.642857	0
ENSMUSG00000002578	10	-1	128771005	128770912	128770802	128770731	1	8	0	5	14	0.206725	0.642857	0
ENSMUSG00000062901	16	1	19870933	19871060	19873939	19874001	1	0	10	6	17	0.184637	0.647059	0
ENSMUSG00000021432	13	-1	38394407	38394315	38387199	38387045	1	0	10	6	17	0.184637	0.647059	0
ENSMUSG00000040374	3	-1	5597869	5597727	5592438	5592373	0	9	3	56	68	-0.0839072	0.648675	0
ENSMUSG00000043872	4	-1	125424698	125424524	125424345	125424292	2	7	0	2	11	0.222222	0.654545	0
ENSMUSG00000022536	16	-1	4718017	4717778	4713515	4713429	36	1	19	0	56	-0.0966261	0.660714	0
ENSMUSG00000025958	1	1	64960750	64960791	64962776	64962888	0	3	1	5	9	-0.25	0.666667	0
ENSMUSG00000029281	5	1	86880739	86880805	86897889	86897955	1	1	1	0	3	-0.5	0.666667	0
ENSMUSG00000022378	15	-1	64217778	64217696	64210238	64210117	1	0	1	1	3	0.5	0.666667	0
ENSMUSG00000047992	18	1	85236042	85236123	85236443	85236582	1	0	1	1	3	0.5	0.666667	0
ENSMUSG00000054612	7	1	124544352	124544508	124593454	124593512	0	1	1	1	3	-0.5	0.666667	0
ENSMUSG00000031105	X	1	40972247	40972491	40976421	40976468	0	4	1	7	12	-0.213201	0.666667	0
ENSMUSG00000058886	7	-1	128998409	128998269	128992452	128992363	1	0	9	5	15	0.188982	0.666667	0
ENSMUSG00000029152	5	1	71947238	71947458	71950934	71951086	1	1	0	1	3	0.5	0.666667	0
ENSMUSG00000043789	19	1	9749908	9749995	9752397	9752482	1	1	1	0	3	-0.5	0.666667	0
ENSMUSG00000034252	9	1	80491235	80491328	80496072	80496217	1	0	1	1	3	0.5	0.666667	0
ENSMUSG00000062774	1	-1	22963908	22963828	22867378	22867310	1	1	0	1	3	0.5	0.666667	0
ENSMUSG00000020696	11	-1	82459227	82459084	82447611	82447413	0	4	1	7	12	-0.213201	0.666667	0
ENSMUSG00000009092	10	1	75764548	75764621	75764737	75764838	0	1	1	1	3	-0.5	0.666667	0
ENSMUSG00000006586	4	1	13697699	13697868	13711297	13711464	1	3	0	2	6	0.316228	0.666667	0
ENSMUSG00000021614	13	-1	86363652	86360773	86351356	86346140	1	0	1	1	3	0.5	0.666667	0
ENSMUSG00000024170	17	-1	23701110	23701019	23700492	23700393	1	1	0	1	3	0.5	0.666667	0
ENSMUSG00000028782	4	1	128385251	128385349	128386950	128387012	0	2	1	3	6	-0.316228	0.666667	0
ENSMUSG00000040732	16	-1	96100516	96100445	96093207	96093139	1	1	1	0	3	-0.5	0.666667	0
ENSMUSG00000027288	2	-1	120327480	120327419	120321068	120320871	5	3	1	0	9	-0.25	0.666667	0
ENSMUSG00000024273	18	1	24888930	24889014	24890818	24891017	2	0	3	1	6	0.316228	0.666667	0
ENSMUSG00000029203	5	1	64202918	64203011	64218414	64218496	2	0	3	1	6	0.316228	0.666667	0
ENSMUSG00000045962	6	-1	120345991	120345869	120342075	120342018	0	1	2	3	6	-0.316228	0.666667	0
ENSMUSG00000040283	11	-1	48818735	48818454	48815795	48815493	1	1	0	1	3	0.5	0.666667	0
ENSMUSG00000020271	11	1	32548319	32548475	32575772	32575873	1	5	8	42	56	0.00561435	0.669292	0
ENSMUSG00000024150	17	-1	85863984	85863760	85858500	85858369	0	6	7	100	113	-0.0608527	0.675188	0
ENSMUSG00000014668	5	1	107470294	107470366	107470531	107470630	6	0	41	3	50	0.0932956	0.675714	0
ENSMUSG00000029267	5	1	105509191	105509303	105510893	105511094	0	1	11	22	34	-0.120386	0.676471	0
ENSMUSG00000055551	7	1	88707911	88707963	88712748	88712825	11	0	22	1	34	0.120386	0.676471	0
ENSMUSG00000030016	6	1	84221788	84221850	84223625	84223726	2	8	0	2	12	0.2	0.681818	0
ENSMUSG00000048519	4	-1	97324011	97323922	97322733	97322644	6	1	4	1	12	0.0755929	0.681818	0
ENSMUSG00000024908	19	-1	3332629	3332482	3316049	3315945	2	56	0	12	70	0.0780076	0.684472	0
ENSMUSG00000003680	19	-1	7884908	7884714	7884259	7884203	2	0	13	3	18	0.158114	0.686275	0
ENSMUSG00000027291	2	-1	120130731	120130662	120128465	120128433	0	2	9	42	53	-0.0895622	0.686502	0
ENSMUSG00000039232	10	-1	12659399	12659322	12655065	12654931	0	1	5	10	16	-0.174078	0.6875	0
ENSMUSG00000021156	13	-1	9591977	9591816	9590580	9590257	1	32	0	15	48	0.0983422	0.6875	0
ENSMUSG00000045251	7	-1	114892599	114892486	114891186	114891091	3	4	2	3	12	0.0285714	0.689394	0
ENSMUSG00000037788	6	-1	57798778	57798622	57780118	57780060	5	0	36	3	44	0.0968549	0.690048	0
ENSMUSG00000030189	6	-1	131684656	131684600	131684293	131684087	0	1	19	42	62	-0.0851094	0.693548	0
ENSMUSG00000025144	11	-1	120383668	120383569	120383024	120382973	10	0	22	1	33	0.116563	0.69697	0
ENSMUSG00000025144	11	-1	120383841	120383569	120383024	120382973	10	0	22	1	33	0.116563	0.69697	0
ENSMUSG00000039678	2	1	30096696	30096736	30096891	30097006	2	39	0	8	49	0.0911211	0.697279	0
ENSMUSG00000020107	10	-1	59750602	59750553	59744703	59744537	12	1	42	4	59	0.014932	0.697541	0
ENSMUSG00000035642	7	-1	84804833	84804659	84801892	84801789	1	0	29	13	43	0.101575	0.697674	0
ENSMUSG00000027215	2	-1	93345746	93345660	93337437	93337362	2	0	100	20	122	0.0571662	0.697873	0
ENSMUSG00000026150	1	1	83264595	83264753	83268301	83268333	0	5	2	24	31	-0.115163	0.698925	0
ENSMUSG00000030629	7	-1	71790968	71790808	71780363	71780212	0	9	1	20	30	-0.121566	0.7	0
ENSMUSG00000031105	X	1	40972247	40972482	40973881	40973925	1	6	1	8	16	0.047619	0.7	0
ENSMUSG00000027202	2	1	124914518	124914613	124915146	124915241	0	1	3	6	10	-0.218218	0.7	0
ENSMUSG00000025702	6	1	116728552	116728656	116767295	116767465	14	3	2	0	19	-0.148522	0.701754	0
ENSMUSG00000028295	4	-1	34863686	34863511	34863047	34862891	3	0	22	3	28	0.12	0.702076	0
ENSMUSG00000028295	4	-1	34863686	34863507	34863047	34862891	3	0	22	3	28	0.12	0.702076	0
ENSMUSG00000021276	12	-1	105623784	105623635	105623382	105623253	3	0	38	5	46	0.09224	0.70224	0
ENSMUSG00000001036	11	-1	61159451	61158690	61156868	61156698	2	9	0	2	13	0.181818	0.705128	0
ENSMUSG00000021809	14	1	16582811	16582927	16585883	16585975	1	0	11	5	17	0.161374	0.705882	0
ENSMUSG00000021041	12	-1	82776718	82776581	82775352	82775244	5	0	11	1	17	0.161374	0.705882	0
ENSMUSG00000021809	14	1	16580384	16580561	16585883	16585975	2	1	7	3	13	-0.030429	0.706294	0
ENSMUSG00000030990	7	1	89741248	89741407	89745644	89745741	0	3	4	31	38	-0.100419	0.709341	0
ENSMUSG00000030990	7	1	89741248	89741407	89745644	89745854	0	3	4	31	38	-0.100419	0.709341	0
ENSMUSG00000036167	15	1	93835854	93835945	93845446	93845652	11	26	0	1	38	0.104933	0.710526	0
ENSMUSG00000038007	4	1	85174932	85175069	85186066	85186203	4	1	2	0	7	-0.258199	0.714286	0
ENSMUSG00000061589	10	1	80699031	80699981	80700563	80701193	2	3	1	1	7	-0.0912871	0.714286	0
ENSMUSG00000018417	1	-1	52141399	52141313	52139571	52139485	2	0	4	1	7	0.258199	0.714286	0
ENSMUSG00000042520	3	-1	90460521	90460447	90460022	90459981	0	2	1	4	7	-0.258199	0.714286	0
ENSMUSG00000024843	19	1	3664205	3664258	3670468	3670590	2	4	0	1	7	0.258199	0.714286	0
ENSMUSG00000035769	9	1	119331417	119331486	119334800	119334880	9	1	4	0	14	-0.175412	0.714286	0
ENSMUSG00000038126	5	-1	121866541	121866388	121861714	121861625	4	2	1	0	7	-0.258199	0.714286	0
ENSMUSG00000030960	7	-1	120474167	120474049	120460665	120460558	4	2	1	0	7	-0.258199	0.714286	0
ENSMUSG00000033102	13	-1	62536190	62536074	62531787	62531722	1	4	0	2	7	0.258199	0.714286	0
ENSMUSG00000035469	14	1	51198089	51198186	51202207	51202274	0	1	2	4	7	-0.258199	0.714286	0
ENSMUSG00000038126	5	-1	121866497	121866388	121861714	121861625	4	2	1	0	7	-0.258199	0.714286	0
ENSMUSG00000023809	17	-1	7060475	7060345	6942144	6942065	0	1	2	4	7	-0.258199	0.714286	0
ENSMUSG00000033102	13	-1	62540159	62540013	62536190	62536074	3	1	4	1	9	-0.0597614	0.722222	0
ENSMUSG00000026991	2	1	59289130	59289258	59290898	59290971	3	0	7	1	11	0.193649	0.727273	0
ENSMUSG00000021809	14	1	16580384	16580505	16585883	16585975	1	0	7	3	11	0.193649	0.727273	0
ENSMUSG00000027593	2	1	154857748	154857816	154884356	154884438	1	0	71	27	99	0.061859	0.727273	0
ENSMUSG00000027300	2	-1	130377658	130377512	130353649	130353508	15	1	6	0	22	-0.133631	0.727273	0
ENSMUSG00000039662	4	1	150184627	150184715	150185079	150185187	4	10	0	1	15	0.161165	0.733333	0
ENSMUSG00000050546	6	-1	149334976	149334832	149322486	149322269	8	7	1	1	17	0.0215166	0.735294	0
ENSMUSG00000023349	6	1	123882483	123882660	123883883	123883984	1	0	27	10	38	0.0982472	0.736842	0
ENSMUSG00000022747	16	-1	58768508	58768342	58754665	58754484	17	2	3	0	22	-0.125656	0.74026	0
ENSMUSG00000024830	19	-1	3948175	3948036	3947930	3947873	2	0	11	2	15	0.153846	0.742857	0
ENSMUSG00000052960	3	-1	108274691	108274624	108274263	108274086	3	0	8	1	12	0.174078	0.75	0
ENSMUSG00000045962	6	-1	120345991	120345869	120341905	120341783	0	1	1	2	4	-0.333333	0.75	0
ENSMUSG00000020836	11	1	77079780	77079899	77080306	77080425	0	1	1	2	4	-0.333333	0.75	0
ENSMUSG00000025584	7	1	68400910	68401106	68406134	68406177	0	1	1	2	4	-0.333333	0.75	0
ENSMUSG00000063889	18	-1	3498224	3498127	3496111	3495994	3	0	8	1	12	0.174078	0.75	0
ENSMUSG00000030748	7	1	113036328	113036374	113037554	113037738	1	0	2	1	4	0.333333	0.75	0
ENSMUSG00000030126	6	-1	116494746	116494542	116488891	116488760	0	2	1	5	8	-0.218218	0.75	0
ENSMUSG00000033460	X	1	124725532	124725623	124725818	124725980	0	4	1	11	16	-0.149071	0.75	0
ENSMUSG00000020300	11	1	31804392	31804442	31814368	31814391	1	5	0	2	8	0.218218	0.75	0
ENSMUSG00000030924	7	1	107130888	107131025	107139866	107139958	1	2	0	1	4	0.333333	0.75	0
ENSMUSG00000056458	12	-1	105558292	105558191	105557190	105557017	1	5	0	2	8	0.218218	0.75	0
ENSMUSG00000029281	5	1	86881378	86881447	86897889	86897955	1	0	2	1	4	0.333333	0.75	0
ENSMUSG00000041224	9	-1	21773685	21773581	21769982	21769890	2	1	1	0	4	-0.333333	0.75	0
ENSMUSG00000055923	5	-1	75608920	75608789	75607940	75607722	1	2	0	1	4	0.333333	0.75	0
ENSMUSG00000040774	3	-1	106910966	106910825	106899781	106899697	2	5	0	1	8	0.218218	0.75	0
ENSMUSG00000020166	10	-1	116339732	116339660	116318576	116318454	78	25	1	0	104	-0.0554291	0.759615	0
ENSMUSG00000020166	10	-1	116339802	116339660	116318576	116318454	78	25	1	0	104	-0.0554291	0.759615	0
ENSMUSG00000060450	18	1	38740431	38740590	38740659	38740734	0	4	10	139	153	-0.043328	0.760971	0
ENSMUSG00000031626	8	1	44905234	44905317	44906960	44907016	0	1	5	15	21	-0.125	0.761905	0
ENSMUSG00000043251	8	-1	104608974	104608894	104608703	104608528	6	6	1	1	14	0	0.769231	0
ENSMUSG00000040557	5	1	132380887	132380979	132381193	132381276	1	9	0	3	13	0.158114	0.769231	0
ENSMUSG00000020166	10	-1	116308010	116307944	116294741	116294662	1	9	0	3	13	0.158114	0.769231	0
ENSMUSG00000026743	2	1	18138268	18138482	18157215	18157269	1	0	9	3	13	0.158114	0.769231	0
ENSMUSG00000032278	9	-1	62212204	62212059	62199265	62199138	20	3	2	0	25	-0.108893	0.77	0
ENSMUSG00000031948	8	-1	111348544	111348365	111345943	111345787	24	0	82	1	107	0.0522292	0.775701	0
ENSMUSG00000020385	11	1	50906910	50907070	50907904	50907970	6	43	0	2	51	0.0737711	0.776471	0
ENSMUSG00000031712	8	-1	81647326	81647192	81646857	81646743	1	6	0	2	9	0.188982	0.777778	0
ENSMUSG00000040123	14	-1	48789562	48789443	48789299	48789244	1	4	1	4	10	0	0.777778	0
ENSMUSG00000026933	2	-1	25916349	25916269	25915314	25915282	2	6	0	1	9	0.188982	0.777778	0
ENSMUSG00000051705	9	-1	59958707	59958598	59948387	59948276	0	1	2	6	9	-0.188982	0.777778	0
ENSMUSG00000030165	6	1	130256818	130256969	130258071	130258129	1	6	0	2	9	0.188982	0.777778	0
ENSMUSG00000001281	15	-1	102709209	102709141	102705131	102704928	4	0	13	1	18	0.129641	0.777778	0
ENSMUSG00000030165	6	1	130256818	130256969	130257955	130258129	1	6	0	2	9	0.188982	0.777778	0
ENSMUSG00000024044	17	1	67702364	67702417	67705635	67705670	2	6	0	1	9	0.188982	0.777778	0
ENSMUSG00000053091	7	1	53727153	53727283	53738002	53738101	6	20	0	1	27	0.104828	0.777778	0
ENSMUSG00000036395	9	-1	26746190	26746143	26745986	26745867	0	5	1	18	24	-0.106966	0.791667	0
ENSMUSG00000020744	11	-1	115298928	115298766	115295497	115295328	2	0	47	6	55	0.0679759	0.791919	0
ENSMUSG00000057101	7	1	12820799	12820879	12821861	12821964	1	22	0	6	29	0.0965234	0.793103	0
ENSMUSG00000032540	9	1	122374417	122374466	122375738	122375823	3	0	98	8	109	0.0473469	0.793821	0
ENSMUSG00000038695	7	1	31867092	31867217	31867539	31867667	7	26	0	1	34	0.088636	0.794118	0
ENSMUSG00000022538	16	-1	30445415	30445329	30442367	30442269	2	15	0	2	19	0.117647	0.795322	0
ENSMUSG00000029281	5	1	86880739	86880805	86881378	86881447	1	3	0	1	5	0.25	0.8	0
ENSMUSG00000029267	5	1	105510893	105511094	105522556	105522754	5	0	19	1	25	0.102062	0.8	0
ENSMUSG00000022211	14	1	47468448	47468536	47469047	47469141	3	1	1	0	5	-0.25	0.8	0
ENSMUSG00000031389	X	-1	65464603	65464541	65462853	65462632	0	1	1	3	5	-0.25	0.8	0
ENSMUSG00000034903	2	-1	65131749	65131662	65110566	65110471	0	2	1	7	10	-0.166667	0.8	0
ENSMUSG00000031105	X	1	40972247	40972412	40976421	40976468	0	2	1	7	10	-0.166667	0.8	0
ENSMUSG00000032839	9	-1	95592738	95592584	95586308	95586207	2	2	1	1	6	0	0.8	0
ENSMUSG00000054690	3	1	137947865	137947978	137960256	137960294	7	2	1	0	10	-0.166667	0.8	0
ENSMUSG00000028886	4	1	131111008	131111046	131115325	131115368	1	0	3	1	5	0.25	0.8	0
ENSMUSG00000028886	4	1	131115325	131115368	131120585	131120664	3	1	1	0	5	-0.25	0.8	0
ENSMUSG00000029267	5	1	105515038	105515185	105522556	105522754	6	0	24	1	31	0.0894427	0.806452	0
ENSMUSG00000026853	2	-1	30374019	30373883	30373800	30373652	0	2	5	43	50	-0.0680414	0.808163	0
ENSMUSG00000028032	3	1	132114678	132114854	132126589	132126703	18	0	79	1	98	0.0481621	0.816327	0
ENSMUSG00000028708	4	1	114191263	114191306	114193861	114194003	4	0	36	2	42	0.0725476	0.816492	0
ENSMUSG00000041189	11	-1	69408290	69408151	69407569	69407525	8	1	2	0	11	-0.149071	0.818182	0
ENSMUSG00000053641	9	1	65074482	65074560	65074928	65075055	2	0	8	1	11	0.149071	0.818182	0
ENSMUSG00000060474	17	1	21141823	21141907	21157510	21157633	8	1	2	0	11	-0.149071	0.818182	0
ENSMUSG00000014633	8	-1	116301616	116301510	116284821	116284750	36	8	1	0	45	-0.0701	0.822222	0
ENSMUSG00000029152	5	1	71934626	71934670	71934945	71935007	17	0	165	2	184	0.0334461	0.823295	0
ENSMUSG00000026049	1	-1	44445102	44445045	44443146	44442993	3	0	13	1	17	0.115728	0.823529	0
ENSMUSG00000061911	12	1	24684341	24684440	24706220	24706355	4	0	18	1	23	0.0978232	0.826087	0
ENSMUSG00000032186	9	-1	75944721	75944571	75944355	75944143	0	3	2	29	34	-0.0777714	0.828877	0
ENSMUSG00000000826	2	1	181209353	181209405	181228655	181228734	0	7	1	33	41	-0.071743	0.829268	0
ENSMUSG00000020755	11	1	115606495	115606604	115609139	115609186	82	8	2	0	92	-0.0460044	0.832776	0
ENSMUSG00000027574	2	-1	180632421	180632284	180632028	180631948	4	1	1	0	6	-0.2	0.833333	0
ENSMUSG00000045098	19	1	3570690	3570749	3574859	3575097	4	0	19	1	24	0.0932505	0.833333	0
ENSMUSG00000037921	8	1	60848065	60848170	60856982	60857085	0	1	1	4	6	-0.2	0.833333	0
ENSMUSG00000038570	7	-1	69787258	69787079	69785278	69785076	1	1	1	1	4	0	0.833333	0
ENSMUSG00000023791	16	-1	31963544	31963481	31962189	31962034	5	24	0	1	30	0.0830455	0.833333	0
ENSMUSG00000031697	8	1	84581520	84581649	84582034	84582135	1	40	0	8	49	0.0637577	0.836735	0
ENSMUSG00000004642	5	-1	32098298	32098194	32094520	32094461	74	2	7	0	83	-0.0476886	0.837496	0
ENSMUSG00000031667	8	-1	90453465	90453385	90452614	90452503	4	0	20	1	25	0.0890871	0.84	0
ENSMUSG00000054474	6	-1	71335546	71335479	71335248	71335014	4	0	21	1	26	0.0852803	0.846154	0
ENSMUSG00000047683	X	1	125846907	125847034	125847555	125847631	33	2	3	0	38	-0.0690066	0.846373	0
ENSMUSG00000047683	X	1	125846945	125847034	125847555	125847631	33	2	3	0	38	-0.0690066	0.846373	0
ENSMUSG00000004947	5	1	133440349	133440432	133441398	133441560	3	0	86	5	94	0.0430358	0.847214	0
ENSMUSG00000020078	10	-1	62246545	62246396	62236973	62236898	118	5	4	0	127	-0.0365075	0.849899	0
ENSMUSG00000025138	11	-1	120290897	120290812	120290419	120290278	0	1	3	16	20	-0.0963739	0.85	0
ENSMUSG00000028708	4	1	114193861	114194003	114200543	114200648	4	46	0	2	52	0.057735	0.850679	0
ENSMUSG00000052917	16	1	56254090	56254207	56256074	56256154	1	0	11	2	14	0.113228	0.857143	0
ENSMUSG00000020954	12	-1	46866327	46866273	46852195	46852055	0	1	2	11	14	-0.113228	0.857143	0
ENSMUSG00000031697	8	1	84582034	84582135	84583207	84583370	1	0	41	7	49	0.0589256	0.857143	0
ENSMUSG00000026933	2	-1	25916349	25916269	25913996	25913925	1	5	0	1	7	0.166667	0.857143	0
ENSMUSG00000025702	6	1	116745230	116745325	116767295	116767465	1	0	17	3	21	0.0912871	0.857143	0
ENSMUSG00000027411	2	1	130187806	130187928	130188069	130188124	5	1	1	0	7	-0.166667	0.857143	0
ENSMUSG00000023206	2	1	11671118	11671210	11674617	11674715	1	5	0	1	7	0.166667	0.857143	0
ENSMUSG00000021952	14	-1	49635494	49635340	49635228	49635087	1	0	5	1	7	0.166667	0.857143	0
ENSMUSG00000029780	6	-1	56880868	56880823	56855282	56855228	0	1	6	36	43	-0.062137	0.860465	0
ENSMUSG00000060477	6	1	114169403	114169585	114188167	114188310	30	5	1	0	36	-0.0678844	0.861111	0
ENSMUSG00000030990	7	1	89733361	89733472	89736253	89736427	43	1	7	0	51	-0.0564076	0.862745	0
ENSMUSG00000026049	1	-1	44443146	44442993	44436462	44436409	3	18	0	1	22	0.086711	0.863636	0
ENSMUSG00000030352	6	-1	128731206	128731107	128687254	128687175	3	0	18	1	22	0.086711	0.863636	0
ENSMUSG00000030352	6	-1	128736564	128736465	128731206	128731107	3	18	0	1	22	0.086711	0.863636	0
ENSMUSG00000018565	11	-1	69587816	69587596	69583298	69583117	37	1	6	0	44	-0.0605968	0.863636	0
ENSMUSG00000000355	X	1	30949637	30949682	30950214	30950366	2	0	38	3	43	0.0604858	0.863787	0
ENSMUSG00000024426	17	-1	34414203	34414121	34413819	34413748	5	0	31	1	37	0.0658808	0.864865	0
ENSMUSG00000034908	9	-1	46050201	46050149	46050010	46049942	2	12	0	1	15	0.104828	0.866667	0
ENSMUSG00000026743	2	1	18138268	18138482	18148541	18148591	0	1	2	12	15	-0.104828	0.866667	0
ENSMUSG00000026649	1	1	171197016	171197126	171197156	171197243	0	1	2	12	15	-0.104828	0.866667	0
ENSMUSG00000025505	7	1	129024600	129024693	129024973	129025065	12	2	1	0	15	-0.104828	0.866667	0
ENSMUSG00000013236	17	-1	54706063	54706037	54704899	54704802	0	6	1	38	45	-0.0591312	0.866667	0
ENSMUSG00000034908	9	-1	46050222	46050149	46050010	46049942	2	12	0	1	15	0.104828	0.866667	0
ENSMUSG00000024921	19	1	26035635	26035688	26046720	26046825	3	0	19	1	23	0.0825723	0.869565	0
ENSMUSG00000029267	5	1	105509191	105509303	105515038	105515185	0	1	3	19	23	-0.0825723	0.869565	0
ENSMUSG00000020346	11	1	48891289	48891413	48894619	48894787	1	79	0	12	92	0.0405999	0.869565	0
ENSMUSG00000020954	12	-1	46866327	46866273	46861800	46861690	0	1	2	13	16	-0.09759	0.875	0
ENSMUSG00000030145	6	-1	118844426	118844385	118841901	118841853	1	6	0	1	8	0.142857	0.875	0
ENSMUSG00000035666	2	-1	28796538	28796433	28796149	28796047	0	1	1	6	8	-0.142857	0.875	0
ENSMUSG00000063235	2	-1	90810970	90810913	90808234	90808043	4	0	27	1	32	0.0678844	0.875	0
ENSMUSG00000021302	13	-1	13410381	13410337	13407262	13407170	1	0	35	5	41	0.0589256	0.878049	0
ENSMUSG00000037669	12	1	8180900	8181055	8187613	8187756	57	8	1	0	66	-0.0460653	0.878788	0
ENSMUSG00000062797	7	-1	77104387	77104247	77097557	77097406	2	0	44	3	49	0.0526802	0.880102	0
ENSMUSG00000043587	9	-1	96705695	96705478	96704653	96704585	0	4	1	29	34	-0.0635642	0.882353	0
ENSMUSG00000038074	6	-1	54541516	54541365	54539177	54539088	2	14	0	1	17	0.0912871	0.882353	0
ENSMUSG00000042182	1	-1	34166754	34166547	34161543	34161366	14	2	1	0	17	-0.0912871	0.882353	0
ENSMUSG00000043587	9	-1	96705713	96705478	96704653	96704585	0	4	1	29	34	-0.0635642	0.882353	0
ENSMUSG00000048799	18	-1	54191468	54191370	54179803	54179658	14	1	2	0	17	-0.0912871	0.882353	0
ENSMUSG00000001036	11	-1	61189863	61189663	61178434	61178362	0	1	7	52	60	-0.0473135	0.883333	0
ENSMUSG00000050471	9	-1	35220688	35220627	35216663	35216571	2	0	30	2	34	0.0625	0.884135	0
ENSMUSG00000005233	2	-1	69144518	69144466	69143814	69143662	6	0	45	1	52	0.0505722	0.884615	0
ENSMUSG00000030990	7	1	89736253	89736427	89745644	89745741	4	30	0	1	35	0.0616041	0.885714	0
ENSMUSG00000030990	7	1	89736253	89736427	89745644	89745854	4	30	0	1	35	0.0616041	0.885714	0
ENSMUSG00000022450	15	-1	82693933	82693831	82692592	82692477	2	0	79	5	86	0.038337	0.886457	0
ENSMUSG00000000766	10	-1	3498159	3497858	3440281	3440095	0	1	1	7	9	-0.125	0.888889	0
ENSMUSG00000036473	17	-1	22794836	22794665	22786363	22786254	1	0	15	2	18	0.0857493	0.888889	0
ENSMUSG00000031586	8	-1	32797983	32797833	32770305	32770172	23	3	1	0	27	-0.0693375	0.888889	0
ENSMUSG00000026842	2	1	31650578	31650782	31655772	31655915	0	1	1	7	9	-0.125	0.888889	0
ENSMUSG00000023008	15	-1	99789938	99789786	99789682	99789600	1	7	0	1	9	0.125	0.888889	0
ENSMUSG00000039530	8	1	38117698	38117838	38143247	38143336	15	1	2	0	18	-0.0857493	0.888889	0
ENSMUSG00000005540	8	-1	3651272	3651210	3651008	3650946	7	1	1	0	9	-0.125	0.888889	0
ENSMUSG00000053630	5	1	28656090	28656198	28660388	28660462	15	1	2	0	18	-0.0857493	0.888889	0
ENSMUSG00000021302	13	-1	13410381	13410337	13408831	13408693	0	1	5	40	46	-0.0520579	0.891304	0
ENSMUSG00000060450	18	1	38740431	38740590	38740625	38740734	0	4	4	139	147	-0.027972	0.89448	0
ENSMUSG00000060450	18	1	38740659	38740734	38742913	38743085	8	0	139	2	149	0.0277838	0.895157	0
ENSMUSG00000022391	15	-1	82066681	82066634	82063699	82063491	0	14	2	247	263	-0.0207567	0.896177	0
ENSMUSG00000014668	5	1	107466660	107466829	107470294	107470366	0	1	6	51	58	-0.0449921	0.896552	0
ENSMUSG00000025277	14	1	3815586	3815646	3827155	3827307	1	0	25	3	29	0.0641941	0.896552	0
ENSMUSG00000034032	2	-1	119568873	119568797	119565546	119565310	5	0	43	1	49	0.0486562	0.897959	0
ENSMUSG00000022564	15	1	76571449	76571488	76571560	76571657	0	1	9	79	89	-0.0357548	0.898876	0
ENSMUSG00000026767	2	-1	12302105	12302034	12300947	12300812	1	8	0	1	10	0.111111	0.9	0
ENSMUSG00000020817	11	1	70458995	70459065	70487302	70487430	1	0	17	2	20	0.0764719	0.9	0
ENSMUSG00000025702	6	1	116728552	116728656	116766738	116766777	1	17	0	2	20	0.0764719	0.9	0
ENSMUSG00000046096	7	1	108012086	108012172	108020633	108020816	0	1	1	8	10	-0.111111	0.9	0
ENSMUSG00000028107	3	-1	95742923	95742825	95742439	95742222	8	1	1	0	10	-0.111111	0.9	0
ENSMUSG00000030145	6	-1	118844880	118844825	118844426	118844385	1	0	8	1	10	0.111111	0.9	0
ENSMUSG00000020166	10	-1	116339802	116339660	116327905	116327848	11	103	0	1	115	0.0304598	0.904348	0
ENSMUSG00000025147	7	-1	129730505	129730378	129729024	129728822	0	2	1	18	21	-0.0725476	0.904762	0
ENSMUSG00000027620	2	-1	156239806	156239752	156237517	156237446	0	1	2	19	22	-0.0690066	0.909091	0
ENSMUSG00000021302	13	-1	13408585	13408298	13407262	13407170	1	0	49	5	55	0.0430331	0.909091	0
ENSMUSG00000032251	9	1	83265478	83265543	83267201	83267334	1	19	0	2	22	0.0690066	0.909091	0
ENSMUSG00000038777	3	1	95157483	95157627	95157788	95157878	0	1	1	9	11	-0.1	0.909091	0
ENSMUSG00000038732	13	1	29582007	29582102	29599318	29599373	9	1	1	0	11	-0.1	0.909091	0
ENSMUSG00000021051	12	-1	70781710	70781609	70773419	70773327	19	1	2	0	22	-0.0690066	0.909091	0
ENSMUSG00000040848	1	-1	165215089	165215004	165212124	165212043	19	1	2	0	22	-0.0690066	0.909091	0
ENSMUSG00000044791	9	1	110576886	110577102	110590152	110590200	2	0	20	1	23	0.0657952	0.913043	0
ENSMUSG00000032336	9	1	58826786	58827133	58831810	58831978	8	0	84	1	93	0.0319847	0.913978	0
ENSMUSG00000027540	2	1	168015074	168015197	168026746	168026836	9	0	96	1	106	0.0297263	0.915094	0
ENSMUSG00000027540	2	1	167998482	167998639	168015074	168015197	0	1	9	96	106	-0.0297263	0.915094	0
ENSMUSG00000027327	2	-1	130908410	130908324	130904802	130904665	0	2	3	65	70	-0.0362897	0.915528	0
ENSMUSG00000046417	11	-1	62227278	62227188	62221863	62221751	1	0	10	1	12	0.0909091	0.916667	0
ENSMUSG00000021809	14	1	16580384	16580505	16582811	16582927	0	1	1	10	12	-0.0909091	0.916667	0
ENSMUSG00000049659	11	-1	20592401	20592321	20588158	20588035	1	0	10	1	12	0.0909091	0.916667	0
ENSMUSG00000048772	4	1	115598269	115598354	115611501	115611616	2	0	21	1	24	0.0628695	0.916667	0
ENSMUSG00000020088	10	1	61443967	61444016	61445929	61446055	0	6	3	202	211	-0.020546	0.91671	0
ENSMUSG00000020439	11	-1	3432531	3432424	3432224	3432111	4	0	95	2	101	0.028863	0.92198	0
ENSMUSG00000029695	6	-1	22925611	22925544	22923029	22922908	11	1	1	0	13	-0.0833333	0.923077	0
ENSMUSG00000018547	11	-1	97396148	97395998	97395648	97395502	1	0	11	1	13	0.0833333	0.923077	0
ENSMUSG00000020660	12	1	3820447	3820622	3821878	3821988	0	1	4	48	53	-0.0396214	0.924528	0
ENSMUSG00000022789	16	-1	16116330	16116292	16115063	16115017	6	0	73	1	80	0.0320366	0.925	0
ENSMUSG00000001053	11	-1	51290093	51289888	51287901	51287747	0	3	1	36	40	-0.0455961	0.925	0
ENSMUSG00000032030	9	-1	53812248	53812021	53809786	53809717	0	2	1	24	27	-0.05547	0.925926	0
ENSMUSG00000016495	19	-1	28658766	28658669	28658554	28658444	2	0	51	2	55	0.0377358	0.927946	0
ENSMUSG00000052298	11	-1	54396298	54396145	54395663	54395565	4	106	0	2	112	0.02595	0.929537	0
ENSMUSG00000045823	4	-1	44351981	44351932	44351886	44351708	0	5	1	65	71	-0.0328976	0.929577	0
ENSMUSG00000052440	8	1	70505355	70505435	70505513	70505564	65	5	1	0	71	-0.0328976	0.929577	0
ENSMUSG00000031516	8	-1	33064377	33064324	33058439	33058257	0	4	2	107	113	-0.025714	0.930152	0
ENSMUSG00000031516	8	-1	33064436	33064324	33058439	33058257	0	4	2	107	113	-0.025714	0.930152	0
ENSMUSG00000025899	9	1	3257421	3257509	3259079	3259214	1	0	39	3	43	0.0422577	0.930233	0
ENSMUSG00000030727	7	1	113909012	113909148	113910376	113910533	3	0	39	1	43	0.0422577	0.930233	0
ENSMUSG00000018548	11	1	86802983	86803291	86807598	86807720	26	2	1	0	29	-0.0514344	0.931034	0
ENSMUSG00000021302	13	-1	13410381	13410337	13408827	13408693	0	1	3	40	44	-0.041251	0.931818	0
ENSMUSG00000014668	5	1	107466660	107466829	107470531	107470630	1	0	40	3	44	0.041251	0.931818	0
ENSMUSG00000021302	13	-1	13410381	13410337	13408824	13408693	0	1	3	40	44	-0.041251	0.931818	0
ENSMUSG00000014503	18	1	34849174	34849275	34852045	34852178	13	1	1	0	15	-0.0714286	0.933333	0
ENSMUSG00000043587	9	-1	96728319	96728222	96705695	96705478	0	1	2	27	30	-0.0496292	0.933333	0
ENSMUSG00000028152	3	1	139341258	139341340	139426387	139426437	1	0	13	1	15	0.0714286	0.933333	0
ENSMUSG00000028530	4	-1	99603193	99603134	99543621	99543417	0	1	3	41	45	-0.0402911	0.933333	0
ENSMUSG00000022106	14	1	64929119	64929176	64931234	64931376	0	6	1	83	90	-0.0283296	0.933333	0
ENSMUSG00000054733	14	-1	56221669	56221565	56198041	56197935	13	1	1	0	15	-0.0714286	0.933333	0
ENSMUSG00000043587	9	-1	96728319	96728222	96705713	96705478	0	1	2	27	30	-0.0496292	0.933333	0
ENSMUSG00000054733	14	-1	56273073	56272954	56221669	56221565	13	1	1	0	15	-0.0714286	0.933333	0
ENSMUSG00000001039	11	1	61120168	61120279	61121612	61121708	27	1	2	0	30	-0.0496292	0.933333	0
ENSMUSG00000052440	8	1	70505513	70505564	70507093	70507154	69	1	5	0	75	-0.0310685	0.933333	0
ENSMUSG00000029780	6	-1	56880868	56880823	56871650	56871562	0	1	3	42	46	-0.039375	0.934783	0
ENSMUSG00000025877	13	-1	54110915	54110866	54109399	54109280	3	0	88	2	93	0.0270666	0.936185	0
ENSMUSG00000028898	4	1	130962904	130962960	130964037	130964136	1	0	29	2	32	0.0463739	0.9375	0
ENSMUSG00000040280	10	1	127639883	127639971	127640106	127640266	1	29	0	2	32	0.0463739	0.9375	0
ENSMUSG00000026701	1	-1	161257872	161257762	161255816	161255660	3	0	280	6	289	0.0149128	0.938793	0
ENSMUSG00000002524	15	-1	76402912	76402793	76402749	76402650	0	8	1	126	135	-0.0216816	0.940741	0
ENSMUSG00000030061	6	-1	97580310	97580190	97578713	97578633	126	8	1	0	135	-0.0216816	0.940741	0
ENSMUSG00000054733	14	-1	56301720	56301652	56273073	56272954	15	1	1	0	17	-0.0625	0.941176	0
ENSMUSG00000020608	12	1	11394891	11395008	11397157	11397262	31	2	1	0	34	-0.0435194	0.941176	0
ENSMUSG00000012535	6	-1	29459880	29459815	29457555	29457397	0	1	2	32	35	-0.04222	0.942857	0
ENSMUSG00000060512	5	1	62510520	62510569	62522252	62522393	1	33	0	2	36	0.040996	0.944444	0
ENSMUSG00000025786	9	-1	123107392	123107341	123097574	123097450	2	0	33	1	36	0.040996	0.944444	0
ENSMUSG00000041238	18	1	12037104	12037146	12042117	12042212	16	1	1	0	18	-0.0588235	0.944444	0
ENSMUSG00000060450	18	1	38740431	38740590	38741468	38741554	0	4	2	137	143	-0.0202036	0.944647	0
ENSMUSG00000028692	4	-1	114991234	114991145	114987618	114987499	637	5	7	0	649	-0.00920076	0.947062	0
ENSMUSG00000030352	6	-1	128736564	128736465	128687254	128687175	17	1	1	0	19	-0.0555556	0.947368	0
ENSMUSG00000024420	18	-1	14336162	14336122	14303899	14303720	17	1	1	0	19	-0.0555556	0.947368	0
ENSMUSG00000027519	2	1	173751578	173751659	173758541	173758612	17	1	1	0	19	-0.0555556	0.947368	0
ENSMUSG00000035642	7	-1	84795975	84795888	84794816	84794653	0	3	1	53	57	-0.031497	0.947368	0
ENSMUSG00000001143	1	-1	36761505	36761423	36751914	36751882	1	17	0	1	19	0.0555556	0.947368	0
ENSMUSG00000026662	2	1	4837026	4837129	4839430	4839537	35	2	1	0	38	-0.0387492	0.947368	0
ENSMUSG00000014504	18	1	34772270	34772426	34773657	34773728	1	0	17	1	19	0.0555556	0.947368	0
ENSMUSG00000040591	2	-1	91318758	91318621	91316027	91315925	1	0	17	1	19	0.0555556	0.947368	0
ENSMUSG00000029213	5	-1	70800570	70800415	70799918	70799819	3	54	0	1	58	0.0309344	0.948276	0
ENSMUSG00000026489	1	-1	180254917	180254732	180252262	180252170	3	110	0	2	115	0.0217735	0.948284	0
ENSMUSG00000030714	7	1	114137282	114137367	114138645	114138720	2	0	36	1	39	0.0377157	0.948718	0
ENSMUSG00000045639	7	-1	115085033	115084982	115084162	115084085	0	1	1	18	20	-0.0526316	0.95	0
ENSMUSG00000030304	6	-1	148351193	148351083	148349867	148349759	3	0	116	2	121	0.020671	0.950826	0
ENSMUSG00000020166	10	-1	116366430	116366365	116339802	116339660	3	0	58	1	62	0.0288715	0.951613	0
ENSMUSG00000028809	4	-1	133804460	133804331	133802684	133802514	2	0	41	1	44	0.0332779	0.954545	0
ENSMUSG00000041769	7	1	126486249	126486455	126502811	126502907	0	1	1	20	22	-0.047619	0.954545	0
ENSMUSG00000020263	10	-1	83299325	83299257	83292005	83291946	1	0	20	1	22	0.047619	0.954545	0
ENSMUSG00000038506	8	-1	13299280	13299234	13297825	13297609	1	0	20	1	22	0.047619	0.954545	0
ENSMUSG00000029207	5	-1	65144223	65144068	65092778	65092664	63	1	3	0	67	-0.0266501	0.955224	0
ENSMUSG00000028809	4	-1	133804460	133804331	133803492	133803211	0	2	1	42	45	-0.0325128	0.955556	0
ENSMUSG00000030727	7	1	113910376	113910533	113910993	113911061	1	21	0	1	23	0.0454545	0.956522	0
ENSMUSG00000031090	7	-1	131526882	131526822	131524859	131524743	21	1	1	0	23	-0.0454545	0.956522	0
ENSMUSG00000048772	4	1	115598078	115598181	115598269	115598354	0	1	1	21	23	-0.0454545	0.956522	0
ENSMUSG00000025877	13	-1	54109399	54109280	54105789	54105703	2	90	0	2	94	0.0217391	0.957676	0
ENSMUSG00000009894	11	-1	59055439	59055319	59051040	59050505	6	0	135	1	142	0.0176887	0.957746	0
ENSMUSG00000054612	7	1	124588935	124589193	124593454	124593512	0	1	1	22	24	-0.0434783	0.958333	0
ENSMUSG00000006494	2	1	71769572	71769713	71771440	71771550	1	22	0	1	24	0.0434783	0.958333	0
ENSMUSG00000026650	2	-1	3361349	3361204	3359854	3359688	5	0	117	1	123	0.0186365	0.95935	0
ENSMUSG00000018411	11	1	103958248	103958334	103965984	103966049	1	0	23	1	25	0.0416667	0.96	0
ENSMUSG00000029405	5	-1	90908779	90908677	90899205	90899087	3	0	221	3	227	0.0133929	0.960703	0
ENSMUSG00000026245	1	-1	78953304	78953206	78952285	78952230	1	0	146	6	153	0.0163868	0.960784	0
ENSMUSG00000020439	11	-1	3432531	3432424	3432393	3432343	0	4	1	97	102	-0.0201028	0.960784	0
ENSMUSG00000041241	4	1	136889965	136890184	136891413	136891500	1	0	24	1	26	0.04	0.961538	0
ENSMUSG00000030096	6	1	92050665	92050708	92063188	92063304	1	24	0	1	26	0.04	0.961538	0
ENSMUSG00000030538	7	-1	67313002	67312968	67311614	67311549	1	100	0	4	105	0.0195143	0.961905	0
ENSMUSG00000034659	19	-1	9979409	9979287	9977256	9977186	0	4	1	100	105	-0.0195143	0.961905	0
ENSMUSG00000037447	1	1	36634133	36634227	36638468	36638586	2	0	50	1	53	0.0274618	0.962264	0
ENSMUSG00000056167	9	-1	114560012	114559851	114557186	114557036	50	2	1	0	53	-0.0274618	0.962264	0
ENSMUSG00000032492	9	-1	110742673	110742554	110742361	110742247	1	25	0	1	27	0.0384615	0.962963	0
ENSMUSG00000025545	14	1	114595353	114595455	114646660	114646846	1	0	25	1	27	0.0384615	0.962963	0
ENSMUSG00000030960	7	-1	120474167	120474053	120460665	120460558	25	1	1	0	27	-0.0384615	0.962963	0
ENSMUSG00000052298	11	-1	54381073	54380992	54380289	54379977	1	0	109	4	114	0.0179388	0.964912	0
ENSMUSG00000030854	7	-1	34541200	34540819	34540101	34540051	1	54	0	2	57	0.0254824	0.964912	0
ENSMUSG00000026189	1	-1	72700695	72700546	72699860	72699779	1	0	54	2	57	0.0254824	0.964912	0
ENSMUSG00000025939	1	-1	16767434	16767332	16755631	16755580	1	54	0	2	57	0.0254824	0.964912	0
ENSMUSG00000052298	11	-1	54395663	54395565	54381073	54380992	0	4	1	109	114	-0.0179388	0.964912	0
ENSMUSG00000014959	2	1	70611201	70611397	70615101	70615181	7	0	197	1	205	0.0131644	0.965854	0
ENSMUSG00000029427	5	-1	121258043	121257927	121256725	121256622	1	0	28	1	30	0.0344828	0.966667	0
ENSMUSG00000031969	9	-1	26943064	26942895	26942347	26942238	28	1	1	0	30	-0.0344828	0.966667	0
ENSMUSG00000020088	10	1	61445929	61446055	61446102	61446199	0	7	1	206	214	-0.0126001	0.96729	0
ENSMUSG00000020088	10	1	61445929	61446055	61446117	61446199	0	7	1	206	214	-0.0126001	0.96729	0
ENSMUSG00000029063	4	1	153462670	153462724	153462935	153463139	2	0	119	2	123	0.0165289	0.967613	0
ENSMUSG00000022587	15	1	75247942	75248092	75249790	75249838	2	421	0	7	430	0.00879371	0.96767	0
ENSMUSG00000036565	5	-1	138039884	138039809	138038549	138038449	1	29	0	1	31	0.0333333	0.967742	0
ENSMUSG00000031641	8	1	60407206	60407326	60407852	60407959	1	29	0	1	31	0.0333333	0.967742	0
ENSMUSG00000034947	11	1	101254681	101254907	101255569	101255632	29	1	1	0	31	-0.0333333	0.967742	0
ENSMUSG00000030654	7	-1	105421986	105421853	105421234	105421115	368	6	2	0	376	-0.00931224	0.968298	0
ENSMUSG00000028232	4	-1	3497519	3497468	3497086	3497017	2	61	0	1	64	0.0226281	0.96875	0
ENSMUSG00000022257	15	1	34311382	34311493	34317257	34317292	1	95	0	3	99	0.0178571	0.969697	0
ENSMUSG00000026615	1	1	185011122	185011261	185012322	185012416	32	1	1	0	34	-0.030303	0.970588	0
ENSMUSG00000020088	10	1	61443967	61444016	61446117	61446199	0	6	1	200	207	-0.0120377	0.971014	0
ENSMUSG00000020088	10	1	61443967	61444016	61446102	61446199	0	6	1	200	207	-0.0120377	0.971014	0
ENSMUSG00000020166	10	-1	116339732	116339660	116328070	116327848	3	103	0	1	107	0.0164965	0.971963	0
ENSMUSG00000027195	2	-1	94009052	94008977	93977258	93977151	69	1	2	0	72	-0.0200603	0.972222	0
ENSMUSG00000046075	8	-1	40125979	40125913	40119055	40118931	1	35	0	1	37	0.0277778	0.972973	0
ENSMUSG00000031774	8	-1	93939548	93939415	93939134	93939019	0	1	2	71	74	-0.0195069	0.972973	0
ENSMUSG00000017754	2	-1	164918527	164918441	164918168	164918040	1	0	36	1	38	0.027027	0.973684	0
ENSMUSG00000005873	18	-1	34796594	34796456	34795885	34795788	1	111	0	3	115	0.0153285	0.973913	0
ENSMUSG00000051355	11	-1	22869562	22869467	22852259	22851978	2	0	75	1	78	0.0184868	0.974359	0
ENSMUSG00000034088	1	-1	93398106	93397854	93387494	93387390	0	2	1	75	78	-0.0184868	0.974359	0
ENSMUSG00000041143	4	1	137430993	137431107	137437406	137437550	39	1	1	0	41	-0.025	0.97561	0
ENSMUSG00000028098	3	1	96758115	96758173	96758843	96758984	1	41	0	1	43	0.0238095	0.976744	0
ENSMUSG00000022186	15	1	3971364	3971439	3973128	3973229	1	0	42	1	44	0.0232558	0.977273	0
ENSMUSG00000035642	7	-1	84804833	84804659	84804267	84804229	0	1	1	42	44	-0.0232558	0.977273	0
ENSMUSG00000002968	7	-1	32285869	32285745	32283479	32283249	1	42	0	1	44	0.0232558	0.977273	0
ENSMUSG00000050471	9	-1	35210002	35209862	35207622	35207370	1	0	43	1	45	0.0227273	0.977778	0
ENSMUSG00000000827	2	1	181187421	181187571	181187963	181188108	3	0	136	1	140	0.0125514	0.978571	0
ENSMUSG00000036751	7	-1	19601843	19601730	19600745	19600645	322	7	1	0	330	-0.00811614	0.978788	0
ENSMUSG00000030268	6	-1	145200330	145200188	145199626	145199426	1	0	92	2	95	0.0151255	0.978947	0
ENSMUSG00000022322	8	-1	4747625	4747458	4747336	4747221	47	1	1	0	49	-0.0208333	0.979592	0
ENSMUSG00000020439	11	-1	3432531	3432459	3432224	3432111	1	0	95	2	98	0.0146553	0.979592	0
ENSMUSG00000028032	3	1	132126589	132126703	132129160	132129270	2	96	0	1	99	0.0145049	0.979798	0
ENSMUSG00000027499	3	1	7398847	7398896	7429878	7429930	0	1	1	48	50	-0.0204082	0.98	0
ENSMUSG00000030788	7	-1	98111211	98111148	98107996	98107803	1	0	48	1	50	0.0204082	0.98	0
ENSMUSG00000020439	11	-1	3432393	3432343	3432224	3432111	1	0	100	2	103	0.0139333	0.980583	0
ENSMUSG00000028645	4	1	117457724	117457855	117461648	117461761	0	1	6	303	310	-0.00799208	0.980645	0
ENSMUSG00000052298	11	-1	54396298	54396145	54381073	54380992	1	105	0	2	108	0.0132791	0.981481	0
ENSMUSG00000035642	7	-1	84794816	84794653	84791501	84791352	1	0	55	1	57	0.0178571	0.982456	0
ENSMUSG00000052440	8	1	70502861	70503010	70505355	70505435	1	0	55	1	57	0.0178571	0.982456	0
ENSMUSG00000028759	4	1	136673187	136673309	136673567	136673621	0	1	1	61	63	-0.016129	0.984127	0
ENSMUSG00000024587	18	-1	65036163	65036084	65035622	65035573	1	127	0	2	130	0.0110056	0.984615	0
ENSMUSG00000037373	5	-1	31714965	31714811	31709081	31708937	63	1	1	0	65	-0.015625	0.984615	0
ENSMUSG00000031774	8	-1	93939548	93939415	93937253	93937157	1	0	70	1	72	0.0140845	0.986111	0
ENSMUSG00000057554	13	-1	12405448	12405306	12402565	12402477	71	1	1	0	73	-0.0138889	0.986301	0
ENSMUSG00000036199	8	-1	68935280	68935024	68934614	68934520	1	146	0	2	149	0.00958794	0.986577	0
ENSMUSG00000022667	16	1	44742871	44743164	44746709	44746771	1	0	74	1	76	0.0133333	0.986842	0
ENSMUSG00000034088	1	-1	93387494	93387390	93379057	93378993	1	0	76	1	78	0.012987	0.987179	0
ENSMUSG00000038909	11	-1	94977319	94977172	94974432	94974256	158	2	1	0	161	-0.00886659	0.987578	0
ENSMUSG00000017652	2	1	165119819	165119932	165125399	165125477	1	0	81	1	83	0.0121951	0.987952	0
ENSMUSG00000027472	2	-1	153076656	153076572	153075804	153075730	1	0	88	1	90	0.011236	0.988889	0
ENSMUSG00000053119	6	1	71779943	71780003	71786519	71786672	1	90	0	1	92	0.010989	0.98913	0
ENSMUSG00000058076	1	-1	171217045	171216989	171214892	171214791	184	1	2	0	187	-0.00762382	0.989305	0
ENSMUSG00000027540	2	1	167998482	167998639	168026746	168026836	1	0	95	1	97	0.0104167	0.989691	0
ENSMUSG00000014077	2	1	119334935	119335006	119342307	119342379	1	0	96	1	98	0.0103093	0.989796	0
ENSMUSG00000019054	5	1	134410430	134410562	134411640	134411826	1	96	0	1	98	0.0103093	0.989796	0
ENSMUSG00000020009	10	1	19299252	19299366	19300875	19300973	1	96	0	1	98	0.0103093	0.989796	0
ENSMUSG00000020439	11	-1	3432531	3432459	3432393	3432343	0	1	1	97	99	-0.0102041	0.989899	0
ENSMUSG00000028719	4	-1	113322226	113322132	113316999	113316933	0	1	1	101	103	-0.00980392	0.990291	0
ENSMUSG00000020166	10	-1	116339732	116339660	116328075	116327848	1	103	0	1	105	0.00961539	0.990476	0
ENSMUSG00000026464	1	-1	133541660	133541601	133539452	133539405	1	116	0	1	118	0.00854701	0.991525	0
ENSMUSG00000002014	X	1	65348415	65348504	65348743	65348808	127	1	1	0	129	-0.0078125	0.992248	0
ENSMUSG00000036309	11	1	51876576	51876672	51877123	51877211	1	276	0	2	279	0.00509627	0.992832	0
ENSMUSG00000056234	14	1	28206888	28206979	28211008	28211162	1	0	148	1	150	0.00671141	0.993333	0
ENSMUSG00000030978	7	1	89950658	89950721	89951369	89951457	1	0	199	1	201	0.005	0.995025	0
ENSMUSG00000031778	8	1	94124446	94124546	94125154	94125239	0	1	1	210	212	-0.00473934	0.995283	0
ENSMUSG00000019087	X	1	65857104	65857166	65858634	65858708	1	0	243	1	245	0.00409836	0.995918	0
ENSMUSG00000037601	11	-1	93634451	93634350	93631903	93631791	266	1	1	0	268	-0.00374532	0.996269	0
ENSMUSG00000008540	6	1	138255750	138255844	138258478	138258585	1	387	0	1	389	0.00257732	0.997429	0
ENSMUSG00000005161	8	1	84246833	84246955	84247108	84247238	422	1	1	0	424	-0.00236407	0.997642	0
